# Supplementary material for: Dichloridobis(1,3-diisopropyl-4,5-di­methyl-1H-imidazol-3-ium-2-thiol­ate-κS)copper(II)
Source: Acta Crystallogr Sect E Struct Rep Online. 2013 Mar 16;69(Pt 4):m211. doi: 10.1107/S1600536813006879 (PMC3629488; doi:10.1107/S1600536813006879)
Supplement: Supplementary file 1 [file e-69-0m211-sup1.cif]

##############################################################################
#                                                                            #
# This CIF contains the data in a paper accepted for publication in          #
# Acta Crystallographica Section E. It conforms to the requirements of       #
# Notes for Authors for Acta Crystallographica Section E, and has been       #
# peer reviewed under the auspices of the IUCr Commission on Journals.       #
#                                                                            #
# Full details of the Crystallographic Information File format               #
# are given in the paper "The Crystallographic Information File (CIF):       #
# a New Standard Archive File for Crystallography" by S. R. Hall, F. H.      #
# Allen and I. D. Brown [Acta Cryst. (1991), A47, 655-685].                  #
#                                                                            #
# The current version of the core CIF dictionary is obtainable from          #
# ftp://ftp.iucr.org/pub/cif_core.dic.                                       #
#                                                                            #
# Software is freely available for graphical display of the structure(s)     #
# in this CIF. For information consult the CIF software page                 #
# http://www.iucr.org/resources/cif/software.                                #
#                                                                            #
# This file may be used for bona fide research purposes within the           #
# scientific community so long as proper attribution is given to the journal # 
# article from which it was obtained.                                        #
#                                                                            #
##############################################################################
data_I
_audit_creation_method     SHELXL-97
_chemical_name_systematic
;\
Dichloridobis(1,3-diisopropyl-4,5-dimethyl-1<i>H</i>-imidazol-3-ium-\
2-thiolate-\k<i>S</i>)copper(II)
;
_chemical_name_common     ?
_chemical_formula_moiety     'C22 H40 Cl2 Cu N4 S2'
_chemical_formula_sum     'C22 H40 Cl2 Cu N4 S2'
_chemical_formula_iupac     '[Cu Cl2 (C11 H20 N2 S)2]'
_chemical_formula_weight     559.14
_chemical_melting_point     ?
_symmetry_cell_setting     orthorhombic
_symmetry_space_group_name_H-M     'P b c n'
_symmetry_space_group_name_Hall     '-P 2n 2ab'
loop_
    _symmetry_equiv_pos_as_xyz
    'x, y, z'
    '-x+1/2, -y+1/2, z+1/2'
    '-x, y, -z+1/2'
    'x+1/2, -y+1/2, -z'
    '-x, -y, -z'
    'x-1/2, y-1/2, -z-1/2'
    'x, -y, z-1/2'
    '-x-1/2, y-1/2, z'
_cell_length_a     14.0663(12)
_cell_length_b     13.1359(11)
_cell_length_c     14.9278(13)
_cell_angle_alpha     90.00
_cell_angle_beta     90.00
_cell_angle_gamma     90.00
_cell_volume     2758.3(4)
_cell_formula_units_Z     4
_cell_measurement_reflns_used     2598
_cell_measurement_theta_min     2.52
_cell_measurement_theta_max     22.39
_cell_measurement_temperature     120(2)
_exptl_crystal_description     prism
_exptl_crystal_colour     blue
_exptl_crystal_size_max     0.45
_exptl_crystal_size_mid     0.20
_exptl_crystal_size_min     0.20
_exptl_crystal_density_diffrn     1.346
_exptl_crystal_density_meas     ?
_exptl_crystal_density_method     'not measured'
_exptl_crystal_F_000     1180
_exptl_absorpt_coefficient_mu     1.154
_exptl_absorpt_correction_type     multi-scan
_exptl_absorpt_process_details     '(SADABS; Sheldrick, 2004)'
_exptl_absorpt_correction_T_min     0.846
_exptl_absorpt_correction_T_max     0.991
_exptl_special_details     ?
_diffrn_ambient_temperature     120(2)
_diffrn_radiation_type     MoK\a
_diffrn_radiation_wavelength     0.71073
_diffrn_radiation_source     'sealed tube'
_diffrn_radiation_monochromator     'graphite'
_diffrn_measurement_device_type     'Bruker SMART CCD area-detector'
_diffrn_measurement_method     '\f and \w scans'
_diffrn_reflns_number     26735
_diffrn_reflns_av_R_equivalents     0.0552
_diffrn_reflns_av_sigmaI/netI     0.0466
_diffrn_reflns_theta_min     2.12
_diffrn_reflns_theta_max     28.24
_diffrn_reflns_theta_full     28.24
_diffrn_measured_fraction_theta_max     0.999
_diffrn_measured_fraction_theta_full     0.999
_diffrn_reflns_limit_h_min     -17
_diffrn_reflns_limit_h_max     18
_diffrn_reflns_limit_k_min     -17
_diffrn_reflns_limit_k_max     17
_diffrn_reflns_limit_l_min     -19
_diffrn_reflns_limit_l_max     19
_diffrn_standards_number     ?
_diffrn_standards_interval_count     ?
_diffrn_standards_interval_time     ?
_diffrn_standards_decay_%     ?
_refine_special_details
;
Refinement of <i>F</i>^2^ against ALL reflections. The weighted <i>R</i>-factor
<i>wR</i> and goodness of fit <i>S</i> are based on <i>F</i>^2^, conventional
<i>R</i>-factors <i>R</i> are based on <i>F</i>, with <i>F</i> set to zero for
negative <i>F</i>^2^. The threshold expression of <i>F</i>^2^ >
\s(<i>F</i>^2^) is used only for calculating <i>R</i>-factors(gt) <i>etc</i>.
and is not relevant to the choice of reflections for refinement.
<i>R</i>-factors based on <i>F</i>^2^ are statistically about twice as large
as those based on <i>F</i>, and <i>R</i>- factors based on ALL data will be
even larger.
;
_reflns_number_total     3418
_reflns_number_gt     2575
_reflns_threshold_expression     I>2sigma(I)
_refine_ls_structure_factor_coef     Fsqd
_refine_ls_matrix_type     full
_refine_ls_R_factor_all     0.0633
_refine_ls_R_factor_gt     0.0430
_refine_ls_wR_factor_gt     0.0960
_refine_ls_wR_factor_ref     0.1039
_refine_ls_goodness_of_fit_ref     1.065
_refine_ls_restrained_S_all     1.065
_refine_ls_number_reflns     3418
_refine_ls_number_parameters     147
_refine_ls_number_restraints     0
_refine_ls_hydrogen_treatment     constr
_refine_ls_weighting_scheme     calc
_refine_ls_weighting_details
                 'calc w=1/[\s^2^(Fo^2^)+(0.0520P)^2^] where P=(Fo^2^+2Fc^2^)/3'
_atom_sites_solution_hydrogens     difmap
_atom_sites_solution_primary     direct
_atom_sites_solution_secondary     difmap
_refine_ls_shift/su_max     0.001
_refine_ls_shift/su_mean     0.000
_refine_diff_density_max     0.523
_refine_diff_density_min     -0.318
_refine_ls_extinction_method     none
_refine_ls_extinction_coef     ?
loop_
    _atom_type_symbol
    _atom_type_description
    _atom_type_scat_dispersion_real
    _atom_type_scat_dispersion_imag
    _atom_type_scat_source
    'C' 'C' 0.0033 0.0016
                         'International Tables Vol C Tables 4.2.6.8 and 6.1.1.4'
    'H' 'H' 0.0000 0.0000
                         'International Tables Vol C Tables 4.2.6.8 and 6.1.1.4'
    'N' 'N' 0.0061 0.0033
                         'International Tables Vol C Tables 4.2.6.8 and 6.1.1.4'
    'S' 'S' 0.1246 0.1234
                         'International Tables Vol C Tables 4.2.6.8 and 6.1.1.4'
    'Cl' 'Cl' 0.1484 0.1585
                         'International Tables Vol C Tables 4.2.6.8 and 6.1.1.4'
    'Cu' 'Cu' 0.3201 1.2651
                         'International Tables Vol C Tables 4.2.6.8 and 6.1.1.4'
_computing_data_collection     'SMART (Bruker, 2002)'
_computing_cell_refinement     'SAINT (Bruker, 2002)'
_computing_data_reduction     'SAINT (Bruker, 2002)'
_computing_structure_solution     'SHELXTL (Sheldrick, 2008)'
_computing_structure_refinement     'SHELXTL (Sheldrick, 2008)'
_computing_molecular_graphics     'SHELXTL (Sheldrick, 2008)'
_computing_publication_material
                                  'SHELXTL (Sheldrick, 2008) and local programs'
loop_
    _atom_site_type_symbol
    _atom_site_label
    _atom_site_fract_x
    _atom_site_fract_y
    _atom_site_fract_z
    _atom_site_U_iso_or_equiv
    _atom_site_adp_type
    _atom_site_calc_flag
    _atom_site_refinement_flags
    _atom_site_occupancy
    _atom_site_symmetry_multiplicity
    _atom_site_disorder_assembly
    _atom_site_disorder_group
    Cu Cu1 0.5000 0.67838(3) 0.7500 0.02220(13) Uani d S 1 2 . .
    Cl Cl1 0.63711(4) 0.62457(5) 0.80610(4) 0.03363(17) Uani d . 1 1 . .
    S S1 0.56717(4) 0.74956(5) 0.62263(4) 0.02594(16) Uani d . 1 1 . .
    N N1 0.44956(13) 0.73957(15) 0.47742(12) 0.0214(4) Uani d . 1 1 . .
    N N2 0.41116(13) 0.86096(15) 0.56948(12) 0.0232(4) Uani d . 1 1 . .
    C C1 0.47271(16) 0.78364(18) 0.55592(15) 0.0218(5) Uani d . 1 1 . .
    C C2 0.50291(16) 0.65185(18) 0.44065(16) 0.0254(5) Uani d . 1 1 . .
    H H2A 0.5421 0.6239 0.4908 0.030 Uiso calc R 1 1 . .
    C C3 0.4384(2) 0.5668(2) 0.4097(2) 0.0435(7) Uani d . 1 1 . .
    H H3A 0.3913 0.5522 0.4564 0.065 Uiso calc R 1 1 . .
    H H3B 0.4763 0.5056 0.3980 0.065 Uiso calc R 1 1 . .
    H H3C 0.4057 0.5875 0.3547 0.065 Uiso calc R 1 1 . .
    C C4 0.57176(19) 0.6862(2) 0.36847(18) 0.0361(6) Uani d . 1 1 . .
    H H4A 0.5367 0.7215 0.3210 0.054 Uiso calc R 1 1 . .
    H H4B 0.6042 0.6267 0.3432 0.054 Uiso calc R 1 1 . .
    H H4C 0.6188 0.7325 0.3946 0.054 Uiso calc R 1 1 . .
    C C5 0.37268(16) 0.7910(2) 0.44012(15) 0.0255(5) Uani d . 1 1 . .
    C C6 0.32782(19) 0.7665(2) 0.35256(16) 0.0375(7) Uani d . 1 1 . .
    H H6A 0.2844 0.8215 0.3355 0.056 Uiso calc R 1 1 . .
    H H6B 0.2922 0.7026 0.3577 0.056 Uiso calc R 1 1 . .
    H H6C 0.3773 0.7592 0.3068 0.056 Uiso calc R 1 1 . .
    C C7 0.34874(16) 0.86563(19) 0.49766(16) 0.0261(5) Uani d . 1 1 . .
    C C8 0.27223(19) 0.9433(2) 0.48648(18) 0.0379(7) Uani d . 1 1 . .
    H H8A 0.3010 1.0100 0.4752 0.057 Uiso calc R 1 1 . .
    H H8B 0.2338 0.9464 0.5412 0.057 Uiso calc R 1 1 . .
    H H8C 0.2317 0.9244 0.4357 0.057 Uiso calc R 1 1 . .
    C C9 0.41332(18) 0.92589(19) 0.64987(15) 0.0279(5) Uani d . 1 1 . .
    H H9A 0.4665 0.9003 0.6882 0.033 Uiso calc R 1 1 . .
    C C10 0.4372(3) 1.0351(2) 0.6261(2) 0.0581(9) Uani d . 1 1 . .
    H H10A 0.4944 1.0365 0.5887 0.087 Uiso calc R 1 1 . .
    H H10B 0.4486 1.0739 0.6811 0.087 Uiso calc R 1 1 . .
    H H10C 0.3840 1.0654 0.5932 0.087 Uiso calc R 1 1 . .
    C C11 0.32354(18) 0.9163(2) 0.70488(17) 0.0347(6) Uani d . 1 1 . .
    H H11A 0.2725 0.9555 0.6765 0.052 Uiso calc R 1 1 . .
    H H11B 0.3350 0.9427 0.7653 0.052 Uiso calc R 1 1 . .
    H H11C 0.3049 0.8445 0.7085 0.052 Uiso calc R 1 1 . .
loop_
    _atom_site_aniso_label
    _atom_site_aniso_U_11
    _atom_site_aniso_U_22
    _atom_site_aniso_U_33
    _atom_site_aniso_U_12
    _atom_site_aniso_U_13
    _atom_site_aniso_U_23
    Cu1 0.0219(2) 0.0220(2) 0.0227(2) 0.000 -0.00117(16) 0.000
    Cl1 0.0280(3) 0.0363(4) 0.0366(3) 0.0100(3) -0.0029(3) 0.0046(3)
    S1 0.0180(3) 0.0380(4) 0.0218(3) 0.0020(3) -0.0010(2) 0.0018(3)
    N1 0.0177(10) 0.0267(11) 0.0198(9) -0.0028(8) 0.0009(7) 0.0018(8)
    N2 0.0184(10) 0.0283(11) 0.0229(9) -0.0004(8) 0.0016(8) 0.0015(8)
    C1 0.0173(11) 0.0272(12) 0.0208(11) -0.0027(10) 0.0033(9) 0.0035(9)
    C2 0.0279(13) 0.0237(12) 0.0246(11) 0.0027(10) 0.0000(10) 0.0004(9)
    C3 0.0509(19) 0.0306(16) 0.0488(17) -0.0065(13) -0.0044(14) -0.0060(13)
    C4 0.0337(15) 0.0368(16) 0.0378(15) 0.0084(12) 0.0102(12) 0.0047(12)
    C5 0.0174(12) 0.0355(14) 0.0236(11) -0.0019(10) -0.0001(9) 0.0023(10)
    C6 0.0285(14) 0.0579(19) 0.0263(12) 0.0046(13) -0.0043(11) -0.0051(12)
    C7 0.0197(12) 0.0344(15) 0.0242(11) 0.0005(10) -0.0003(9) 0.0046(10)
    C8 0.0311(15) 0.0493(18) 0.0332(13) 0.0120(13) -0.0022(12) 0.0034(12)
    C9 0.0283(13) 0.0322(14) 0.0232(11) 0.0021(11) -0.0006(10) -0.0040(10)
    C10 0.088(3) 0.0421(19) 0.0439(17) -0.0260(18) 0.0083(18) -0.0099(15)
    C11 0.0338(15) 0.0402(16) 0.0301(13) 0.0084(13) 0.0076(11) -0.0034(11)
_geom_special_details
;
All e.s.d.'s (except the e.s.d. in the dihedral angle between two l.s. planes)
are estimated using the full covariance matrix. The cell e.s.d.'s are taken
into account individually in the estimation of e.s.d.'s in distances, angles
and torsion angles; correlations between e.s.d.'s in cell parameters are only
used when they are defined by crystal symmetry. An approximate (isotropic)
treatment of cell e.s.d.'s is used for estimating e.s.d.'s involving l.s.
planes.
;
loop_
    _geom_bond_atom_site_label_1
    _geom_bond_atom_site_label_2
    _geom_bond_site_symmetry_2
    _geom_bond_distance
    _geom_bond_publ_flag
    Cu1 Cl1 3_656 2.2182(6) ?
    Cu1 Cl1 . 2.2182(6) ?
    Cu1 S1 . 2.3199(6) ?
    Cu1 S1 3_656 2.3199(6) ?
    S1 C1 . 1.720(2) ?
    N1 C1 . 1.347(3) ?
    N1 C5 . 1.392(3) ?
    N1 C2 . 1.481(3) ?
    N2 C1 . 1.350(3) ?
    N2 C7 . 1.387(3) ?
    N2 C9 . 1.472(3) ?
    C2 C3 . 1.512(3) ?
    C2 C4 . 1.517(3) ?
    C2 H2A . 1.0000 ?
    C3 H3A . 0.9800 ?
    C3 H3B . 0.9800 ?
    C3 H3C . 0.9800 ?
    C4 H4A . 0.9800 ?
    C4 H4B . 0.9800 ?
    C4 H4C . 0.9800 ?
    C5 C7 . 1.346(3) ?
    C5 C6 . 1.487(3) ?
    C6 H6A . 0.9800 ?
    C6 H6B . 0.9800 ?
    C6 H6C . 0.9800 ?
    C7 C8 . 1.492(3) ?
    C8 H8A . 0.9800 ?
    C8 H8B . 0.9800 ?
    C8 H8C . 0.9800 ?
    C9 C11 . 1.512(3) ?
    C9 C10 . 1.515(4) ?
    C9 H9A . 1.0000 ?
    C10 H10A . 0.9800 ?
    C10 H10B . 0.9800 ?
    C10 H10C . 0.9800 ?
    C11 H11A . 0.9800 ?
    C11 H11B . 0.9800 ?
    C11 H11C . 0.9800 ?
loop_
    _geom_angle_atom_site_label_1
    _geom_angle_atom_site_label_2
    _geom_angle_atom_site_label_3
    _geom_angle_site_symmetry_1
    _geom_angle_site_symmetry_3
    _geom_angle
    _geom_angle_publ_flag
    Cl1 Cu1 Cl1 3_656 . 142.84(4) ?
    Cl1 Cu1 S1 3_656 . 99.97(2) ?
    Cl1 Cu1 S1 . . 94.80(2) ?
    Cl1 Cu1 S1 3_656 3_656 94.80(2) ?
    Cl1 Cu1 S1 . 3_656 99.97(2) ?
    S1 Cu1 S1 . 3_656 132.46(4) ?
    C1 S1 Cu1 . . 105.36(8) ?
    C1 N1 C5 . . 109.10(19) ?
    C1 N1 C2 . . 122.31(19) ?
    C5 N1 C2 . . 128.57(19) ?
    C1 N2 C7 . . 108.9(2) ?
    C1 N2 C9 . . 123.01(19) ?
    C7 N2 C9 . . 128.1(2) ?
    N1 C1 N2 . . 107.4(2) ?
    N1 C1 S1 . . 125.36(18) ?
    N2 C1 S1 . . 127.19(18) ?
    N1 C2 C3 . . 112.6(2) ?
    N1 C2 C4 . . 110.8(2) ?
    C3 C2 C4 . . 112.7(2) ?
    N1 C2 H2A . . 106.8 ?
    C3 C2 H2A . . 106.8 ?
    C4 C2 H2A . . 106.8 ?
    C2 C3 H3A . . 109.5 ?
    C2 C3 H3B . . 109.5 ?
    H3A C3 H3B . . 109.5 ?
    C2 C3 H3C . . 109.5 ?
    H3A C3 H3C . . 109.5 ?
    H3B C3 H3C . . 109.5 ?
    C2 C4 H4A . . 109.5 ?
    C2 C4 H4B . . 109.5 ?
    H4A C4 H4B . . 109.5 ?
    C2 C4 H4C . . 109.5 ?
    H4A C4 H4C . . 109.5 ?
    H4B C4 H4C . . 109.5 ?
    C7 C5 N1 . . 107.0(2) ?
    C7 C5 C6 . . 127.8(2) ?
    N1 C5 C6 . . 125.2(2) ?
    C5 C6 H6A . . 109.5 ?
    C5 C6 H6B . . 109.5 ?
    H6A C6 H6B . . 109.5 ?
    C5 C6 H6C . . 109.5 ?
    H6A C6 H6C . . 109.5 ?
    H6B C6 H6C . . 109.5 ?
    C5 C7 N2 . . 107.6(2) ?
    C5 C7 C8 . . 127.4(2) ?
    N2 C7 C8 . . 125.0(2) ?
    C7 C8 H8A . . 109.5 ?
    C7 C8 H8B . . 109.5 ?
    H8A C8 H8B . . 109.5 ?
    C7 C8 H8C . . 109.5 ?
    H8A C8 H8C . . 109.5 ?
    H8B C8 H8C . . 109.5 ?
    N2 C9 C11 . . 112.2(2) ?
    N2 C9 C10 . . 111.2(2) ?
    C11 C9 C10 . . 113.0(2) ?
    N2 C9 H9A . . 106.6 ?
    C11 C9 H9A . . 106.6 ?
    C10 C9 H9A . . 106.6 ?
    C9 C10 H10A . . 109.5 ?
    C9 C10 H10B . . 109.5 ?
    H10A C10 H10B . . 109.5 ?
    C9 C10 H10C . . 109.5 ?
    H10A C10 H10C . . 109.5 ?
    H10B C10 H10C . . 109.5 ?
    C9 C11 H11A . . 109.5 ?
    C9 C11 H11B . . 109.5 ?
    H11A C11 H11B . . 109.5 ?
    C9 C11 H11C . . 109.5 ?
    H11A C11 H11C . . 109.5 ?
    H11B C11 H11C . . 109.5 ?
loop_
    _geom_torsion_atom_site_label_1
    _geom_torsion_atom_site_label_2
    _geom_torsion_atom_site_label_3
    _geom_torsion_atom_site_label_4
    _geom_torsion_site_symmetry_1
    _geom_torsion_site_symmetry_2
    _geom_torsion_site_symmetry_3
    _geom_torsion_site_symmetry_4
    _geom_torsion
    _geom_torsion_publ_flag
    Cl1 Cu1 S1 C1 3_656 . . . 26.05(9) ?
    Cl1 Cu1 S1 C1 . . . . 171.81(9) ?
    S1 Cu1 S1 C1 3_656 . . . -79.98(9) ?
    C5 N1 C1 N2 . . . . 0.8(2) ?
    C2 N1 C1 N2 . . . . 179.55(19) ?
    C5 N1 C1 S1 . . . . -176.49(17) ?
    C2 N1 C1 S1 . . . . 2.2(3) ?
    C7 N2 C1 N1 . . . . -0.4(3) ?
    C9 N2 C1 N1 . . . . 178.81(19) ?
    C7 N2 C1 S1 . . . . 176.86(17) ?
    C9 N2 C1 S1 . . . . -3.9(3) ?
    Cu1 S1 C1 N1 . . . . -111.48(19) ?
    Cu1 S1 C1 N2 . . . . 71.7(2) ?
    C1 N1 C2 C3 . . . . 132.1(2) ?
    C5 N1 C2 C3 . . . . -49.4(3) ?
    C1 N1 C2 C4 . . . . -100.6(2) ?
    C5 N1 C2 C4 . . . . 77.8(3) ?
    C1 N1 C5 C7 . . . . -1.0(3) ?
    C2 N1 C5 C7 . . . . -179.6(2) ?
    C1 N1 C5 C6 . . . . 178.6(2) ?
    C2 N1 C5 C6 . . . . 0.0(4) ?
    N1 C5 C7 N2 . . . . 0.7(3) ?
    C6 C5 C7 N2 . . . . -178.8(2) ?
    N1 C5 C7 C8 . . . . 178.2(2) ?
    C6 C5 C7 C8 . . . . -1.3(4) ?
    C1 N2 C7 C5 . . . . -0.2(3) ?
    C9 N2 C7 C5 . . . . -179.4(2) ?
    C1 N2 C7 C8 . . . . -177.8(2) ?
    C9 N2 C7 C8 . . . . 3.0(4) ?
    C1 N2 C9 C11 . . . . -116.7(2) ?
    C7 N2 C9 C11 . . . . 62.3(3) ?
    C1 N2 C9 C10 . . . . 115.6(3) ?
    C7 N2 C9 C10 . . . . -65.3(3) ?
data_global
_journal_date_recd_electronic     2013-03-06
_journal_date_accepted     2013-03-12
_journal_name_full     'Acta Crystallographica, Section E'
_journal_year     2013
_journal_volume     69
_journal_issue      4
_journal_page_first     m211
_journal_page_last     m211
_journal_paper_category     QM
_journal_paper_doi     10.1107/S1600536813006879
_journal_coeditor_code     NC2307
_publ_contact_author_name
;
Dr Ulrich Fl\"orke
;
_publ_contact_author_address
;
Anorganische und Analytische Chemie
Universit\"at Paderborn
Warburgerstrasse 100
D-33098 Paderborn,
Germany
;
_publ_contact_author_email     ulrich.floerke@upb.de
_publ_contact_author_fax     '+49 5251 60 3423'
_publ_contact_author_phone     '+49 5251 60 2496'
_publ_section_title
;\
Dichloridobis(1,3-diisopropyl-4,5-dimethyl-1<i>H</i>-imidazol-3-ium-2-thiolate-\
\k<i>S</i>)copper(II)
;
loop_
    _publ_author_name
    _publ_author_footnote
    _publ_author_address
    'Fl\"orke, Ulrich' ?
;Department Chemie
 Fakult\"at f\"ur Naturwissenschaften
 Universit\"at Paderborn
 Warburgerstrasse 100
 D-33098 Paderborn, Germany
;
    'Ahmida, Aziza' ?
;Department Chemie
 Fakult\"at f\"ur Naturwissenschaften
 Universit\"at Paderborn
 Warburgerstrasse 100
 D-33098 Paderborn, Germany
;
    'Schr\"oder, J\"org' ?
;Department Chemie
 Fakult\"at f\"ur Naturwissenschaften
 Universit\"at Paderborn
 Warburgerstrasse 100
 D-33098 Paderborn, Germany
;
    'Egold, Hans' ?
;Department Chemie
 Fakult\"at f\"ur Naturwissenschaften
 Universit\"at Paderborn
 Warburgerstrasse 100
 D-33098 Paderborn, Germany
;
    'Henkel, Gerald' ?
;Department Chemie
 Fakult\"at f\"ur Naturwissenschaften
 Universit\"at Paderborn
 Warburgerstrasse 100
 D-33098 Paderborn, Germany
;
