# Supplementary material for: Dichloridobis(1,3-diisopropyl-4,5-di­methyl-1H-imidazol-3-ium-2-thiol­ate-κS)copper(II)
Source: Acta Crystallogr Sect E Struct Rep Online. 2013 Mar 16;69(Pt 4):m211. doi: 10.1107/S1600536813006879 (PMC3629488; doi:10.1107/S1600536813006879)
Supplement: Supplementary file 2 [file e-69-0m211-Isup2.hkl]

# 
# h,k,l, Fc-squared, Fo-squared, sigma(Fo-squared) and status flag 
# 
data_I
_shelx_title ' C22 H40 Cl2 Cu N4 S2 in Pbcn' 
_shelx_refln_list_code          4 
_shelx_F_calc_maximum      320.62 
_exptl_crystal_F_000      1180.00 
_reflns_d_resolution_high  0.7510 
 
loop_ 
 _symmetry_equiv_pos_as_xyz 
 'x, y, z' 
 '-x+1/2, -y+1/2, z+1/2' 
 '-x, y, -z+1/2' 
 'x+1/2, -y+1/2, -z' 
 '-x, -y, -z' 
 'x-1/2, y-1/2, -z-1/2' 
 'x, -y, z-1/2' 
 '-x-1/2, y-1/2, z' 
 
_cell_length_a    14.0663 
_cell_length_b    13.1359 
_cell_length_c    14.9278 
_cell_angle_alpha  90.000 
_cell_angle_beta   90.000 
_cell_angle_gamma  90.000 
 
_shelx_F_squared_multiplier     1.000 
 
loop_ 
 _refln_index_h 
 _refln_index_k 
 _refln_index_l 
 _refln_F_squared_calc 
 _refln_F_squared_meas 
 _refln_F_squared_sigma 
 _refln_observed_status 
   2   0   0   102797.45   118241.48   3195.80 o 
   4   0   0     1358.91     1809.61     59.54 o 
   6   0   0      571.90      555.27     38.29 o 
   8   0   0      308.11      268.92     36.52 o 
  10   0   0      466.25      625.42     54.35 o 
  12   0   0     3807.96     3790.30    244.48 o 
  14   0   0    12733.60    12594.68    663.33 o 
  16   0   0     4168.54     4345.06    382.98 o 
  18   0   0       96.71      221.75    128.30 o 
   1   1   0      740.13      965.79     23.53 o 
   3   1   0     8425.84     9171.57    385.13 o 
   5   1   0      269.22      257.12     18.01 o 
   7   1   0    11357.40    11747.19    208.28 o 
   9   1   0     1176.24     1217.07     49.03 o 
  11   1   0      318.83      301.69     30.76 o 
  13   1   0      121.32      149.06     56.20 o 
  15   1   0     3161.39     3234.06    226.25 o 
  17   1   0      249.21      315.07     98.80 o 
   0   2   0    57337.55    66672.09   1799.63 o 
   2   2   0    42006.79    49381.14    772.52 o 
   4   2   0      618.64      558.71     23.92 o 
   6   2   0     1662.71     1940.27     60.18 o 
   8   2   0      205.80      196.87     23.64 o 
  10   2   0       31.46       66.86     20.29 o 
  12   2   0      924.95      951.70     69.42 o 
  14   2   0     2568.38     2370.07    253.30 o 
  16   2   0     2640.13     2753.86    217.52 o 
  18   2   0      348.09      444.16    111.66 o 
   1   3   0    28089.56    31537.05    549.94 o 
   3   3   0    12703.23    13934.84    232.20 o 
   5   3   0     9092.52     9703.32    188.04 o 
   7   3   0     7740.49     6946.13    138.90 o 
   9   3   0     4402.19     4332.24    106.94 o 
  11   3   0      440.23      452.93     42.89 o 
  13   3   0     3310.31     3328.86    208.29 o 
  15   3   0     4036.92     3942.23    245.84 o 
  17   3   0     1123.93      971.14    140.99 o 
   0   4   0      305.66      253.43     42.94 o 
   2   4   0     4238.69     4521.04     86.29 o 
   4   4   0     7056.90     7843.35    143.11 o 
   6   4   0    10030.33     9461.29    239.26 o 
   8   4   0    19191.52    18646.44    322.03 o 
  10   4   0     1129.75     1197.85     61.65 o 
  12   4   0      108.29       56.85     37.45 o 
  14   4   0      411.59      546.56     74.41 o 
  16   4   0      492.55      387.54     98.48 o 
  18   4   0      830.49      699.06    125.86 o 
   1   5   0     1652.60     1717.58     50.19 o 
   3   5   0    10567.41    11143.90    193.79 o 
   5   5   0     4728.35     4295.66     91.51 o 
   7   5   0      324.78      403.42     42.57 o 
   9   5   0      486.77      436.48     44.02 o 
  11   5   0     7579.59     7471.36    205.45 o 
  13   5   0     2236.50     2270.03    113.76 o 
  15   5   0        3.37       42.65     68.42 o 
  17   5   0      434.42      339.62    291.50 o 
   0   6   0     4862.16     5161.40    268.77 o 
   2   6   0     1498.94     1542.43     53.41 o 
   4   6   0     7859.13     8066.62    151.36 o 
   6   6   0    14802.36    14712.35    259.31 o 
   8   6   0    16908.54    16304.38    316.51 o 
  10   6   0     6602.02     6115.26    153.77 o 
  12   6   0     1025.22      976.42     77.15 o 
  14   6   0      474.68      455.15     70.94 o 
  16   6   0       41.11       46.97     94.36 o 
   1   7   0     2189.81     2283.97     86.18 o 
   3   7   0     1585.16     1511.01     89.09 o 
   5   7   0      894.07     1019.18     45.53 o 
   7   7   0     5022.04     4980.51    111.93 o 
   9   7   0      816.11      742.98     57.14 o 
  11   7   0      185.67      161.16     48.04 o 
  13   7   0        9.39       35.31     38.12 o 
  15   7   0       71.52       88.12     68.75 o 
  17   7   0        3.35      108.49    118.63 o 
   0   8   0     1191.92      853.20    325.28 o 
   2   8   0      463.94      474.59     34.17 o 
   4   8   0    14266.05    13643.53    275.54 o 
   6   8   0     1104.85     1134.61     57.52 o 
   8   8   0     2149.26     2182.81     98.86 o 
  10   8   0     7064.28     6649.60    223.11 o 
  12   8   0     1535.44     1712.71    125.17 o 
  14   8   0      252.45      194.87    130.44 o 
  16   8   0        4.14      -61.06     64.58 o 
   1   9   0     2108.88     2038.92     91.41 o 
   3   9   0     6628.58     6340.79    149.91 o 
   5   9   0     4675.97     4620.16    124.57 o 
   7   9   0     1458.60     1490.66     85.57 o 
   9   9   0      514.10      538.11     58.64 o 
  11   9   0     3101.68     2651.21    268.05 o 
  13   9   0      328.72      374.19     73.17 o 
  15   9   0       77.34      141.61     77.19 o 
   2  10   0      785.79      767.27     61.77 o 
   4  10   0        1.14       -4.20     25.07 o 
   6  10   0     1985.05     2046.31     85.82 o 
   8  10   0     2594.12     2704.11    151.73 o 
  10  10   0      701.80      837.23     89.85 o 
  12  10   0      511.52      391.86    201.01 o 
  14  10   0      819.79      896.93    105.50 o 
   1  11   0     2367.89     2331.48    191.49 o 
   3  11   0     2826.96     2916.23    120.67 o 
   5  11   0     1128.99     1167.10     79.45 o 
   7  11   0       81.49       98.12     45.86 o 
   9  11   0     1284.43     1279.64     90.59 o 
  11  11   0     1963.90     1972.76    143.00 o 
  13  11   0      929.22      788.55    132.35 o 
   0  12   0      384.75      197.53    272.71 o 
   2  12   0     2898.79     2603.97    120.35 o 
   4  12   0     3664.40     3671.17    174.67 o 
   6  12   0      152.65      187.31     67.05 o 
   8  12   0     1895.85     1953.65    135.56 o 
  10  12   0      703.65      834.82    130.80 o 
  12  12   0     1941.79     1863.77    185.20 o 
   1  13   0      586.91      594.07     65.54 o 
   3  13   0      550.37      562.26     64.68 o 
   5  13   0       20.72       50.67     47.99 o 
   7  13   0      648.43      706.44    106.59 o 
   9  13   0      203.72      293.89     84.38 o 
  11  13   0      116.10      195.77     83.35 o 
   0  14   0      694.36      450.86    450.24 o 
   2  14   0     1658.22     1647.75    109.11 o 
   4  14   0     1030.12     1021.60    155.65 o 
   6  14   0       12.19      105.99     57.70 o 
   8  14   0       21.95       39.25     59.55 o 
  10  14   0       82.17       79.63    116.30 o 
   1  15   0      174.97       94.49     46.53 o 
   3  15   0      428.97      495.18     79.19 o 
   5  15   0       66.47       85.70     61.15 o 
   7  15   0        3.79       87.10     61.80 o 
   9  15   0      254.67      404.21    168.52 o 
   0  16   0     2604.98     2449.52    201.18 o 
   2  16   0      305.79      593.24    136.96 o 
   4  16   0      169.57      265.86     92.95 o 
   6  16   0       74.71       47.78     91.72 o 
   1  17   0     1922.91     1644.82    215.51 o 
   3  17   0      132.46       70.14     63.98 o 
   1   1   1    30829.09    37050.63    472.96 o 
   3   1   1     3891.64     4347.89     64.45 o 
   4   1   1     3421.36     3765.16     51.70 o 
   5   1   1     1010.32      951.62     22.42 o 
   6   1   1     1061.53     1159.02     26.83 o 
   7   1   1     4397.18     4070.68     62.40 o 
   8   1   1     2377.27     2537.18     46.45 o 
   9   1   1     1323.63     1295.95     34.65 o 
  10   1   1     3177.12     3074.85     57.20 o 
  11   1   1      474.36      539.93     28.87 o 
  12   1   1      419.57      388.57     34.44 o 
  13   1   1     3602.06     3786.58    176.72 o 
  14   1   1       91.98      170.97     47.07 o 
  15   1   1     3841.47     3913.70    175.50 o 
  16   1   1      131.71      165.08     70.14 o 
  17   1   1      195.30      180.53     61.03 o 
  18   1   1      551.83      636.22     89.61 o 
   0   2   1     4440.05     5372.16    231.89 o 
   1   2   1     8585.10     9864.09    119.22 o 
   2   2   1      688.47      717.75     15.89 o 
   3   2   1      230.99      278.14     12.58 o 
   4   2   1        7.78       17.22      5.98 o 
   5   2   1      421.04      406.67     16.43 o 
   6   2   1    12878.77    13057.26    174.22 o 
   7   2   1      116.22      147.13     13.11 o 
   8   2   1    16635.93    16406.38    210.84 o 
   9   2   1      239.63      256.18     18.66 o 
  10   2   1       24.42       22.69     14.62 o 
  11   2   1       14.60       10.42     17.70 o 
  12   2   1      105.26      102.67     21.33 o 
  13   2   1      809.28      855.83     53.85 o 
  14   2   1     3033.74     3265.41    130.71 o 
  15   2   1      386.99      287.70     58.79 o 
  16   2   1     1046.02     1209.54    102.75 o 
  17   2   1       32.29      108.42     55.10 o 
  18   2   1        5.32      -34.63     57.33 o 
   1   3   1        2.09        0.96      4.71 o 
   2   3   1     7954.56     9297.13    111.94 o 
   3   3   1    32971.90    37209.90    458.36 o 
   4   3   1     1780.89     1947.47     33.40 o 
   5   3   1       59.09       80.78      8.92 o 
   6   3   1       84.66      133.02     11.32 o 
   7   3   1     5235.84     5341.22     77.56 o 
   8   3   1     2814.68     2961.90     56.08 o 
   9   3   1      120.71       95.97     15.75 o 
  10   3   1     2155.87     2102.71     50.44 o 
  11   3   1      250.98      285.29     25.70 o 
  12   3   1     2526.24     2457.43     76.36 o 
  13   3   1      566.44      559.19     44.60 o 
  14   3   1      103.44       71.75     32.68 o 
  15   3   1      409.87      421.97     57.30 o 
  16   3   1      633.46      575.48     78.41 o 
  17   3   1      431.76      401.78     95.05 o 
  18   3   1      247.30      215.08     64.14 o 
   0   4   1    13871.93    14530.54    260.72 o 
   1   4   1      338.01      448.35     15.29 o 
   2   4   1     2246.21     2133.89     34.61 o 
   3   4   1    12476.13    13832.92    164.98 o 
   4   4   1     2781.70     2436.06     42.23 o 
   5   4   1        0.08        8.23      7.90 o 
   6   4   1     8556.70     8533.72    112.86 o 
   7   4   1      269.52      335.57     17.41 o 
   8   4   1     2912.08     2704.25     49.73 o 
   9   4   1       44.11       82.74     15.12 o 
  10   4   1     2463.61     2376.06     55.57 o 
  11   4   1        3.24      -10.56     17.97 o 
  12   4   1     2528.19     2482.85    100.51 o 
  13   4   1       23.50        1.82     24.93 o 
  14   4   1      634.13      618.78     56.04 o 
  15   4   1        0.01       -4.43     36.41 o 
  16   4   1      555.26      611.61     79.30 o 
  17   4   1      194.61      224.37     95.95 o 
  18   4   1      474.28      428.27    104.43 o 
   1   5   1     3968.63     4085.30     68.50 o 
   2   5   1     1917.97     1815.87     31.85 o 
   3   5   1      226.69      282.40     14.31 o 
   4   5   1      397.06      420.88     17.81 o 
   5   5   1     1760.27     1667.96     35.50 o 
   6   5   1     1773.62     1962.15     41.72 o 
   7   5   1    11636.24    11041.61    143.85 o 
   8   5   1      156.65      134.75     14.56 o 
   9   5   1     2652.89     2472.33     54.77 o 
  10   5   1     1356.02     1362.13     57.61 o 
  11   5   1       14.73       19.45     19.15 o 
  12   5   1      907.39      898.27     51.05 o 
  13   5   1       58.58       74.39     29.12 o 
  14   5   1        0.46      -26.51     27.95 o 
  15   5   1      101.38       65.49     36.62 o 
  16   5   1      899.78      949.20     80.16 o 
  17   5   1       16.97       32.48     48.36 o 
   0   6   1      490.99      493.26     28.06 o 
   1   6   1      629.84      654.28     35.96 o 
   2   6   1     1730.61     1687.97     39.98 o 
   3   6   1      807.57      966.71     25.11 o 
   4   6   1     6375.29     6305.77     87.88 o 
   5   6   1      478.96      607.03     23.30 o 
   6   6   1       95.34       87.90     13.39 o 
   7   6   1      154.88      159.01     15.41 o 
   8   6   1       82.69       84.46     16.30 o 
   9   6   1     1208.53     1277.66     50.89 o 
  10   6   1     2762.19     2711.41     71.86 o 
  11   6   1      471.11      468.59     34.44 o 
  12   6   1     1443.49     1474.23     64.79 o 
  13   6   1       99.36       82.53     28.14 o 
  14   6   1      136.06      142.18     35.14 o 
  15   6   1        1.08      -22.33     39.54 o 
  16   6   1       48.42       42.90     39.53 o 
  17   6   1      212.34      150.49     57.40 o 
   1   7   1      451.05      531.26     24.02 o 
   2   7   1      380.40      451.70     23.33 o 
   3   7   1     6585.71     6201.22    105.41 o 
   4   7   1      133.19       95.49     11.95 o 
   5   7   1    11629.66    11170.75    145.25 o 
   6   7   1      229.47      222.41     17.33 o 
   7   7   1     5417.91     5222.16     81.62 o 
   8   7   1      845.24      892.76     36.94 o 
   9   7   1     4759.32     4528.68     87.55 o 
  10   7   1      190.52      190.06     28.23 o 
  11   7   1     4099.89     3904.55     98.06 o 
  12   7   1      213.20      245.32     33.47 o 
  13   7   1      124.23      133.73     32.31 o 
  14   7   1        0.89        9.80     41.12 o 
  15   7   1      264.82      224.26     58.35 o 
  16   7   1       28.19       80.64     52.52 o 
  17   7   1      188.18      345.44    130.91 o 
   0   8   1     1871.23     1766.32    105.80 o 
   1   8   1       32.09       30.74     11.03 o 
   2   8   1     1382.13     1307.18     38.80 o 
   3   8   1       47.36       47.84     13.81 o 
   4   8   1     1066.85     1015.63     37.87 o 
   5   8   1       45.71       73.81     14.62 o 
   6   8   1      500.52      505.67     26.23 o 
   7   8   1      100.17       95.84     17.45 o 
   8   8   1        8.11      -18.42     18.81 o 
   9   8   1      153.44      102.57     27.67 o 
  10   8   1      141.23      157.92     30.70 o 
  11   8   1       79.66       43.48     28.64 o 
  12   8   1      383.00      382.21     47.11 o 
  13   8   1       24.80       41.31     35.53 o 
  14   8   1       83.30       94.20     44.88 o 
  15   8   1       24.27       25.37     47.63 o 
  16   8   1        1.23       12.30     50.03 o 
   1   9   1       12.09       24.11     16.02 o 
   2   9   1        0.14       -1.97     12.67 o 
   3   9   1     2326.97     2186.28     64.40 o 
   4   9   1     1144.39     1086.47     41.92 o 
   5   9   1     5495.00     5249.08     95.59 o 
   6   9   1      643.52      666.76     35.40 o 
   7   9   1     1397.85     1419.25     53.99 o 
   8   9   1      187.19      168.54     27.22 o 
   9   9   1     1505.08     1480.43     64.00 o 
  10   9   1      165.28      143.28     31.80 o 
  11   9   1     2525.82     2596.72    107.49 o 
  12   9   1       25.90       13.69     34.63 o 
  13   9   1       45.29       41.74     37.65 o 
  14   9   1      127.84      161.06     49.43 o 
  15   9   1      392.45      350.28     65.91 o 
  16   9   1        7.57       11.61     50.44 o 
   0  10   1      462.88      548.92     77.89 o 
   1  10   1       13.99        1.10     16.89 o 
   2  10   1     3019.53     2773.41     93.67 o 
   3  10   1        8.98       47.99     20.57 o 
   4  10   1     9689.24     9330.25    170.56 o 
   5  10   1       34.99       22.76     18.24 o 
   6  10   1      916.86      904.06     45.30 o 
   7  10   1       46.03       46.96     23.00 o 
   8  10   1      961.55      898.45     51.36 o 
   9  10   1        0.12       -7.25     23.87 o 
  10  10   1     3193.48     3164.73    117.02 o 
  11  10   1       33.29       26.98     34.21 o 
  12  10   1     1035.74     1175.67     79.23 o 
  13  10   1      148.98      156.98     41.33 o 
  14  10   1       18.19      -23.96     40.50 o 
  15  10   1       31.83       32.63     56.21 o 
   1  11   1      391.04      332.95     32.68 o 
   2  11   1      245.03      269.21     30.81 o 
   3  11   1      809.70      829.79     47.77 o 
   4  11   1       22.67       19.94     26.18 o 
   5  11   1        2.85       32.27     23.88 o 
   6  11   1      192.46      243.66     37.18 o 
   7  11   1     1438.84     1327.90     85.73 o 
   8  11   1       81.70       86.93     37.49 o 
   9  11   1      191.23      149.19     33.63 o 
  10  11   1       67.02       19.74     32.27 o 
  11  11   1      695.97      741.97     64.44 o 
  12  11   1       45.49       47.08     39.29 o 
  13  11   1      361.47      293.54     52.24 o 
  14  11   1       79.63      142.79     50.76 o 
   0  12   1     1905.43     1755.74    100.07 o 
   1  12   1      197.42      173.20     28.63 o 
   2  12   1     2113.40     2147.60    117.35 o 
   3  12   1       16.87       13.60     22.91 o 
   4  12   1      979.89     1000.25     55.67 o 
   5  12   1       56.13        5.84     26.07 o 
   6  12   1      383.98      436.62     49.12 o 
   7  12   1       57.70       28.53     31.95 o 
   8  12   1      938.93      977.33     70.54 o 
   9  12   1       14.57       35.18     37.83 o 
  10  12   1      771.11      904.79     89.53 o 
  11  12   1       36.55        2.70     44.74 o 
  12  12   1      208.75      268.08     63.43 o 
  13  12   1      186.98      199.43     59.44 o 
   1  13   1     1186.61     1298.07     64.88 o 
   2  13   1     2063.25     1995.90     78.79 o 
   3  13   1     2312.66     2236.05     84.35 o 
   4  13   1      500.40      430.63     44.51 o 
   5  13   1      830.73      930.15     69.06 o 
   6  13   1        8.97       40.68     33.34 o 
   7  13   1        4.40      -22.10     32.51 o 
   8  13   1        0.60       28.55     37.57 o 
   9  13   1      257.48      319.13     58.38 o 
  10  13   1        3.31      -21.74     46.58 o 
  11  13   1      922.96      841.90     93.22 o 
  12  13   1      382.77      490.66     78.73 o 
   0  14   1      619.75      690.44    113.03 o 
   1  14   1        4.02       49.25     29.41 o 
   2  14   1       32.23       83.57     31.67 o 
   3  14   1        0.09        7.58     30.78 o 
   4  14   1      431.60      379.85     50.42 o 
   5  14   1      131.07      168.10     42.78 o 
   6  14   1      191.71      170.23     44.19 o 
   7  14   1        2.48       22.51     39.25 o 
   8  14   1      350.47      236.91     56.39 o 
   9  14   1        7.42        6.27     48.88 o 
  10  14   1       66.24       59.68     53.20 o 
  11  14   1       11.26       64.45     56.82 o 
   1  15   1     1582.48     1695.51     86.57 o 
   2  15   1      271.82      264.24     41.29 o 
   3  15   1      403.80      315.78     46.30 o 
   4  15   1      469.79      529.07     58.49 o 
   5  15   1      152.29      144.79     44.75 o 
   6  15   1       50.79       47.30     41.82 o 
   7  15   1      882.32     1022.37     80.09 o 
   8  15   1       22.28       23.28     47.31 o 
   9  15   1      395.50      464.97     77.84 o 
   0  16   1     1054.80     1213.07    143.86 o 
   1  16   1       73.83       72.04     33.47 o 
   2  16   1      482.41      543.74     55.77 o 
   3  16   1      261.36      249.48     63.34 o 
   4  16   1      179.82      117.82     59.53 o 
   5  16   1        0.37       15.73     44.66 o 
   6  16   1      158.14      196.06     50.93 o 
   7  16   1       11.70       16.87     52.76 o 
   1  17   1      429.82      334.37     54.65 o 
   2  17   1       29.12       80.94     45.30 o 
   3  17   1       29.43       66.49     45.32 o 
   4  17   1       40.68       75.01     47.80 o 
   0   0   2      104.37      114.46     14.64 o 
   1   0   2      895.19      959.82     24.91 o 
   2   0   2       39.57       57.15      9.79 o 
   3   0   2     2499.68     2726.80     55.17 o 
   4   0   2      199.87      319.85     17.43 o 
   5   0   2     3294.29     3238.29     73.77 o 
   6   0   2    18947.45    19007.69    316.62 o 
   7   0   2     1742.67     1800.33     50.98 o 
   8   0   2     6335.37     5798.69    118.16 o 
   9   0   2     1558.58     1412.47     74.83 o 
  10   0   2     2817.89     2658.49     83.28 o 
  11   0   2     2273.21     2084.37     80.29 o 
  12   0   2     1717.62     1795.46     92.66 o 
  13   0   2      970.92      985.26     74.32 o 
  14   0   2     1762.47     1806.66    165.02 o 
  15   0   2      926.46      778.51    191.97 o 
  16   0   2     1686.58     1733.72    179.62 o 
  17   0   2        5.94      110.26     79.94 o 
  18   0   2       35.19      157.50    100.37 o 
   1   1   2     4734.68     5723.51     72.77 o 
   2   1   2     2736.87     2825.95     44.92 o 
   3   1   2     1379.73     1664.22     30.28 o 
   4   1   2     9017.85    10231.85    130.07 o 
   5   1   2        3.39        4.06      6.07 o 
   6   1   2     3946.34     4097.90     59.88 o 
   7   1   2     4783.19     4554.21     67.28 o 
   8   1   2      959.29      985.93     27.90 o 
   9   1   2     2466.67     2413.20     47.66 o 
  10   1   2     1752.59     1795.97     53.57 o 
  11   1   2      520.35      529.72     34.08 o 
  12   1   2      325.96      317.14     29.90 o 
  13   1   2     1005.89     1003.17     52.62 o 
  14   1   2      247.26      203.41     42.53 o 
  15   1   2      499.33      585.72     73.32 o 
  16   1   2       90.37      162.78     53.00 o 
  17   1   2       31.01       97.98     57.11 o 
  18   1   2       38.38       65.90     59.29 o 
   0   2   2       24.33       32.50     11.45 o 
   1   2   2    11021.70    12718.90    153.48 o 
   2   2   2      820.37     1005.66     19.95 o 
   3   2   2     8808.58     9893.52    124.66 o 
   4   2   2     5769.44     6260.50     89.45 o 
   5   2   2      864.56      893.58     26.86 o 
   6   2   2     1143.05      971.23     27.27 o 
   7   2   2      265.26      283.79     15.15 o 
   8   2   2     2444.42     2238.80     43.58 o 
   9   2   2     1768.69     1718.40     39.71 o 
  10   2   2     2245.99     2226.72     56.11 o 
  11   2   2     3067.81     2983.27     68.39 o 
  12   2   2     1668.47     1625.71     58.13 o 
  13   2   2      878.80      855.21     54.41 o 
  14   2   2      876.08      937.37    111.38 o 
  15   2   2      138.35       76.24     38.04 o 
  16   2   2      130.10       67.95     48.44 o 
  17   2   2      379.25      551.98     79.30 o 
  18   2   2      285.40      302.08     71.81 o 
   1   3   2    28939.30    32970.60    369.55 o 
   2   3   2    10010.74    10934.86    142.41 o 
   3   3   2      119.61       98.31      8.43 o 
   4   3   2      231.96      291.04     14.98 o 
   5   3   2      249.63      185.34     13.48 o 
   6   3   2      634.31      640.35     26.98 o 
   7   3   2    13418.32    13427.77    176.37 o 
   8   3   2      536.91      540.45     27.11 o 
   9   3   2     2221.45     2032.20     52.43 o 
  10   3   2       52.34       32.60     16.77 o 
  11   3   2      373.09      358.36     28.03 o 
  12   3   2      945.25      929.09     50.24 o 
  13   3   2     1905.70     1916.30     79.69 o 
  14   3   2      287.37      311.41     49.41 o 
  15   3   2     1532.02     1579.50     98.66 o 
  16   3   2      160.66      222.64     57.17 o 
  17   3   2        5.60        0.11     49.76 o 
  18   3   2      135.64      175.35     70.30 o 
   0   4   2    11627.22    12477.08    209.42 o 
   1   4   2    18343.81    20439.00    235.35 o 
   2   4   2      620.22      658.71     21.91 o 
   3   4   2    17734.63    18897.19    220.80 o 
   4   4   2      174.45      168.44     11.04 o 
   5   4   2       32.16       25.98      9.84 o 
   6   4   2      745.95      676.10     26.03 o 
   7   4   2        1.50        7.12     10.84 o 
   8   4   2      757.17      756.17     36.24 o 
   9   4   2      346.40      320.71     22.38 o 
  10   4   2      648.82      666.57     34.64 o 
  11   4   2     2775.18     2738.51     67.28 o 
  12   4   2     1459.25     1521.57    105.37 o 
  13   4   2     1601.67     1557.42     88.37 o 
  14   4   2      202.57      190.95     36.25 o 
  15   4   2       29.27       18.32     36.00 o 
  16   4   2      468.59      546.65     67.53 o 
  17   4   2     1031.52      934.25    103.00 o 
  18   4   2       41.14      131.43     77.59 o 
   1   5   2     4382.85     4183.38     59.15 o 
   2   5   2     1171.14     1418.85     32.40 o 
   3   5   2    10101.61    10119.43    127.33 o 
   4   5   2      352.43      441.43     18.79 o 
   5   5   2     7323.88     7509.70    110.19 o 
   6   5   2      114.96      107.05     14.40 o 
   7   5   2      670.00      775.66     30.75 o 
   8   5   2     1126.08     1122.92     37.51 o 
   9   5   2     1570.12     1643.23     46.38 o 
  10   5   2     1771.45     1775.14     54.63 o 
  11   5   2     3536.39     3179.09     79.86 o 
  12   5   2       62.81       88.00     25.18 o 
  13   5   2      186.96      218.03     37.86 o 
  14   5   2      118.68       90.45     31.85 o 
  15   5   2       89.74       93.96     42.07 o 
  16   5   2       28.06       70.21     42.91 o 
  17   5   2      519.45      206.22    143.41 o 
   0   6   2     3974.20     3894.99     99.06 o 
   1   6   2     1880.09     1875.45     36.85 o 
   2   6   2     6411.80     6276.93     84.97 o 
   3   6   2     7220.59     6915.75     93.61 o 
   4   6   2     8676.82     8321.55    110.82 o 
   5   6   2     4935.23     4802.78     73.11 o 
   6   6   2      719.53      784.93     28.14 o 
   7   6   2      519.32      487.12     26.00 o 
   8   6   2     1499.71     1488.86     44.53 o 
   9   6   2     1058.57      994.55     37.90 o 
  10   6   2      262.07      278.89     34.73 o 
  11   6   2     3460.90     3336.25     94.24 o 
  12   6   2      185.46      180.06     29.38 o 
  13   6   2     1119.04     1152.64     66.57 o 
  14   6   2      755.77      819.14     58.79 o 
  15   6   2        0.72      -22.62     35.80 o 
  16   6   2      455.14      511.96     64.76 o 
  17   6   2      303.34      292.86     59.08 o 
   1   7   2     1320.46     1239.31     35.12 o 
   2   7   2      975.82     1022.41     29.35 o 
   3   7   2     4154.94     4187.09     64.47 o 
   4   7   2      139.15      169.41     14.98 o 
   5   7   2     1159.72     1332.42     34.98 o 
   6   7   2       33.83       36.07     13.05 o 
   7   7   2       64.71       44.58     14.90 o 
   8   7   2      475.32      516.19     30.51 o 
   9   7   2     1355.37     1352.27     52.81 o 
  10   7   2       80.41       70.89     23.47 o 
  11   7   2       29.61       65.28     22.62 o 
  12   7   2      135.54      172.31     30.33 o 
  13   7   2      202.12      153.07     35.54 o 
  14   7   2        7.05       25.98     34.00 o 
  15   7   2       26.43       57.95     43.70 o 
  16   7   2      112.65      114.14     53.29 o 
  17   7   2      204.43      268.64    139.44 o 
   0   8   2     1993.47     2062.41     60.39 o 
   1   8   2        2.63       20.54     11.60 o 
   2   8   2     7915.25     7552.96    118.25 o 
   3   8   2     1419.56     1388.07     44.74 o 
   4   8   2     6000.43     5848.15     86.17 o 
   5   8   2     5115.27     4985.66     78.13 o 
   6   8   2     1698.35     1710.69     50.04 o 
   7   8   2      700.07      776.09     33.74 o 
   8   8   2        8.00       -7.86     16.73 o 
   9   8   2     3508.80     3249.91    119.16 o 
  10   8   2     2287.79     2227.65     84.71 o 
  11   8   2     1902.14     1929.16     81.37 o 
  12   8   2     2719.69     2628.24    118.42 o 
  13   8   2        6.60        1.85     38.21 o 
  14   8   2       90.72       75.84     42.76 o 
  15   8   2        7.26      -37.46     37.46 o 
  16   8   2       95.77      144.29     67.48 o 
   1   9   2      151.51      113.19     18.52 o 
   2   9   2     1898.59     1927.32     50.58 o 
   3   9   2     3810.40     3439.47     86.45 o 
   4   9   2       43.27       43.47     15.91 o 
   5   9   2     2891.62     2585.82     62.86 o 
   6   9   2     1064.11     1140.14     48.77 o 
   7   9   2       28.02       24.40     20.02 o 
   8   9   2        0.15        4.84     21.11 o 
   9   9   2      455.51      387.60     74.55 o 
  10   9   2        0.33      -24.46     24.46 o 
  11   9   2     1314.06     1378.57     72.67 o 
  12   9   2      124.31      203.87     43.22 o 
  13   9   2      521.86      542.25    113.06 o 
  14   9   2       79.27       20.94     53.88 o 
  15   9   2        3.17       35.26     53.38 o 
   0  10   2     2502.51     2592.18    107.38 o 
   1  10   2      269.39      237.08     27.13 o 
   2  10   2      469.48      478.07     36.41 o 
   3  10   2     1274.97     1325.14     56.77 o 
   4  10   2      399.28      353.21     30.00 o 
   5  10   2     1622.81     1632.50     53.28 o 
   6  10   2        2.98       -9.06     18.37 o 
   7  10   2      468.76      450.71     35.93 o 
   8  10   2       10.37       34.77     24.45 o 
   9  10   2      335.38      348.57     40.80 o 
  10  10   2       65.92       62.13     31.73 o 
  11  10   2      798.01      906.09     75.51 o 
  12  10   2      140.63      117.76     42.91 o 
  13  10   2      323.04      309.12     51.82 o 
  14  10   2      115.15       22.71     44.11 o 
  15  10   2       50.88      128.94     50.52 o 
   1  11   2      558.05      477.54     47.91 o 
   2  11   2       82.50      108.52     24.22 o 
   3  11   2     6474.82     6124.23    129.17 o 
   4  11   2     1379.36     1403.75     61.47 o 
   5  11   2     2175.57     2193.69     83.68 o 
   6  11   2      551.78      512.64     44.00 o 
   7  11   2      306.80      336.90     42.73 o 
   8  11   2      265.73      323.67     44.47 o 
   9  11   2      884.06      927.86     61.94 o 
  10  11   2      100.00      108.45     36.73 o 
  11  11   2     1313.01     1392.32     94.55 o 
  12  11   2       13.54       45.81     43.19 o 
  13  11   2      103.35      103.80     44.98 o 
  14  11   2        4.84       66.70     49.03 o 
   0  12   2      448.81      449.12     55.70 o 
   1  12   2      779.68      799.63     57.70 o 
   2  12   2      416.85      422.51     37.97 o 
   3  12   2     2185.45     2187.08     79.27 o 
   4  12   2     1177.11     1212.36     65.67 o 
   5  12   2      457.71      484.79     45.11 o 
   6  12   2      415.75      514.74     52.61 o 
   7  12   2       43.83       50.39     31.62 o 
   8  12   2       75.56      103.95     41.59 o 
   9  12   2        0.24      -36.43     36.43 o 
  10  12   2      952.95     1162.88     88.47 o 
  11  12   2      602.85      616.87     78.81 o 
  12  12   2      595.37      580.09    149.92 o 
  13  12   2      547.23      532.33     81.94 o 
   1  13   2     1788.93     1714.03     87.98 o 
   2  13   2      702.88      716.71     50.21 o 
   3  13   2        9.83       24.09     25.68 o 
   4  13   2      170.95      113.05     42.17 o 
   5  13   2      156.63      180.21     35.92 o 
   6  13   2       65.21       53.07     36.01 o 
   7  13   2      648.78      668.28     61.98 o 
   8  13   2       10.32       61.47     41.41 o 
   9  13   2       99.18      201.49     54.49 o 
  10  13   2        6.49       27.36     51.60 o 
  11  13   2        0.75      -60.60     60.60 o 
  12  13   2       45.02       73.29     56.92 o 
   0  14   2     2524.60     2667.38    138.81 o 
   1  14   2       91.89       77.71     30.27 o 
   2  14   2     1466.33     1498.37     73.69 o 
   3  14   2      367.77      372.67     45.74 o 
   4  14   2      799.88      815.57     62.54 o 
   5  14   2      248.15      257.16     47.07 o 
   6  14   2      865.02      911.52     71.73 o 
   7  14   2       30.27       71.77     42.24 o 
   8  14   2     1533.01     1570.26    131.05 o 
   9  14   2      185.33      225.79     56.46 o 
  10  14   2      687.43      806.35     97.03 o 
  11  14   2      160.36      196.43     66.67 o 
   1  15   2       35.17       47.48     31.81 o 
   2  15   2       13.46       -8.38     32.77 o 
   3  15   2      720.20      702.07     60.24 o 
   4  15   2       39.67       54.87     40.60 o 
   5  15   2      196.83      215.06     56.91 o 
   6  15   2       45.22       22.79     41.03 o 
   7  15   2        2.31      -17.80     44.80 o 
   8  15   2      117.54      109.92     55.68 o 
   9  15   2      180.89      233.15     60.49 o 
   0  16   2      673.53      727.19     84.29 o 
   1  16   2        2.78       16.49     36.65 o 
   2  16   2      414.61      382.87     51.16 o 
   3  16   2       90.05      117.25     45.54 o 
   4  16   2       37.18       16.66     43.66 o 
   5  16   2      909.10     1055.50     81.93 o 
   6  16   2      618.10      721.71     72.88 o 
   7  16   2      226.18      319.18     64.38 o 
   1  17   2      405.18      457.57     54.74 o 
   2  17   2      101.65       34.62     46.65 o 
   3  17   2      153.28      190.69     52.96 o 
   1   1   3    13041.78    14819.08    171.07 o 
   2   1   3      935.30     1130.57     25.07 o 
   3   1   3       52.51       48.58      7.22 o 
   4   1   3    27147.37    30317.36    376.76 o 
   5   1   3    12903.87    13267.43    176.05 o 
   6   1   3     7165.79     7626.76    105.78 o 
   7   1   3    23660.47    23759.25    293.09 o 
   8   1   3      293.32      235.15     17.13 o 
   9   1   3     6557.19     6252.58     96.98 o 
  10   1   3     1127.78     1243.27     39.03 o 
  11   1   3      495.17      522.15     34.44 o 
  12   1   3     1157.26     1174.97     55.52 o 
  13   1   3      410.82      478.60     43.28 o 
  14   1   3       80.24      109.13     35.14 o 
  15   1   3     1093.86     1244.73    132.07 o 
  16   1   3        1.29       -8.86     45.26 o 
  17   1   3      896.18      988.70     98.96 o 
  18   1   3       82.00      110.05     60.63 o 
   0   2   3    43978.07    37065.82   1460.09 o 
   1   2   3     7347.70     8578.42    120.82 o 
   2   2   3    30809.33    34795.52    428.17 o 
   3   2   3      824.04      823.01     35.24 o 
   4   2   3     1986.45     2051.85     42.88 o 
   5   2   3     5364.53     5606.92    137.98 o 
   6   2   3     1557.41     1406.89     37.41 o 
   7   2   3      558.90      589.28     22.69 o 
   8   2   3     5071.75     4919.76     79.18 o 
   9   2   3     6766.61     6550.19    100.83 o 
  10   2   3     2070.86     2039.29     55.28 o 
  11   2   3        1.03       23.92     19.02 o 
  12   2   3     1943.02     1907.34     64.29 o 
  13   2   3     1606.77     1532.23     66.74 o 
  14   2   3     2799.23     2797.66    109.96 o 
  15   2   3      362.23      400.67     54.35 o 
  16   2   3      348.13      310.28     64.41 o 
  17   2   3      162.54      145.96     57.09 o 
  18   2   3        4.30       11.85     56.12 o 
   1   3   3     8803.86     9703.20    123.45 o 
   2   3   3    17281.13    19356.17    233.93 o 
   3   3   3        9.68       12.40      6.15 o 
   4   3   3    13468.48    14983.54    187.78 o 
   5   3   3      165.39      141.10     14.31 o 
   6   3   3      192.38      286.91     16.74 o 
   7   3   3     1322.87     1251.92     37.48 o 
   8   3   3      258.01      266.88     30.43 o 
   9   3   3     2734.37     2571.32     62.67 o 
  10   3   3      136.48      133.23     20.25 o 
  11   3   3      858.41      883.40     44.64 o 
  12   3   3     1227.36     1189.96     52.61 o 
  13   3   3      243.98      279.73     34.23 o 
  14   3   3     1203.55     1125.05     73.70 o 
  15   3   3      568.71      601.59     63.59 o 
  16   3   3      630.33      672.23     71.60 o 
  17   3   3       37.03       18.82     50.45 o 
  18   3   3      403.83      295.02     70.72 o 
   0   4   3    19467.20    20523.74    336.87 o 
   1   4   3      195.79      181.58     11.44 o 
   2   4   3    12060.46    12302.54    148.96 o 
   3   4   3      153.87      177.46     12.05 o 
   4   4   3    14299.35    14965.34    180.52 o 
   5   4   3     2087.62     2266.24     45.82 o 
   6   4   3     7404.43     7089.03    102.95 o 
   7   4   3        1.64      -10.90     11.16 o 
   8   4   3     2910.67     2683.37     54.75 o 
   9   4   3        0.01        1.01     15.15 o 
  10   4   3     3547.25     3493.54     80.52 o 
  11   4   3      111.37       89.21     19.98 o 
  12   4   3     3442.30     3389.27    127.46 o 
  13   4   3      267.76      205.49     51.89 o 
  14   4   3      884.36      866.15     62.96 o 
  15   4   3       59.29       54.98     41.52 o 
  16   4   3      205.19      254.50     54.10 o 
  17   4   3       13.66       13.27     50.77 o 
  18   4   3      321.38      307.87    125.82 o 
   1   5   3     6210.94     5852.57     79.29 o 
   2   5   3     3011.38     2830.30     53.87 o 
   3   5   3     6085.38     6469.82     87.92 o 
   4   5   3     4537.29     4826.10     73.29 o 
   5   5   3     3061.75     3174.15     56.83 o 
   6   5   3     1030.49     1207.56     35.91 o 
   7   5   3     3187.74     3231.22     60.79 o 
   8   5   3      101.08       88.61     16.19 o 
   9   5   3      715.39      788.09     37.18 o 
  10   5   3      514.57      495.30     32.55 o 
  11   5   3      312.66      297.64     30.14 o 
  12   5   3     2806.86     2941.18     88.29 o 
  13   5   3     2257.45     2209.44     89.15 o 
  14   5   3      999.85      931.07     62.76 o 
  15   5   3     2899.55     2829.92    130.39 o 
  16   5   3      176.29      148.58     61.05 o 
  17   5   3      359.19      161.51     81.87 o 
   0   6   3      798.22      995.45     36.05 o 
   1   6   3     3237.18     3336.02     54.77 o 
   2   6   3     2070.42     2069.45     41.88 o 
   3   6   3     3186.40     3355.06     54.62 o 
   4   6   3     7593.51     7636.35    103.81 o 
   5   6   3     4655.58     4536.41     75.97 o 
   6   6   3      377.47      405.14     23.25 o 
   7   6   3        0.05       -7.88     12.75 o 
   8   6   3      167.87      207.32     20.31 o 
   9   6   3      891.44      891.73     40.61 o 
  10   6   3      410.88      453.04     31.59 o 
  11   6   3      512.88      506.80     36.85 o 
  12   6   3      314.99      310.69     36.37 o 
  13   6   3      470.09      486.75     46.89 o 
  14   6   3       52.84       51.13     31.01 o 
  15   6   3      147.96      205.48     41.44 o 
  16   6   3        1.16      -37.40     47.48 o 
  17   6   3      114.66      186.66     53.20 o 
   1   7   3    14848.25    14282.40    182.98 o 
   2   7   3      756.06      720.39     24.44 o 
   3   7   3    12552.89    12355.58    156.98 o 
   4   7   3     2559.72     2555.74     47.81 o 
   5   7   3     1741.32     1730.71     40.67 o 
   6   7   3     2103.40     2042.42     51.66 o 
   7   7   3       18.57        9.76     14.75 o 
   8   7   3       67.86      106.15     18.44 o 
   9   7   3      752.35      797.26     39.68 o 
  10   7   3     1000.09     1021.61     49.30 o 
  11   7   3     2581.31     2510.30     77.08 o 
  12   7   3      110.59       88.54     27.66 o 
  13   7   3     3264.33     3238.08    105.86 o 
  14   7   3        9.46       23.57     34.89 o 
  15   7   3     1867.33     1845.78    110.04 o 
  16   7   3       21.55      140.94     61.37 o 
   0   8   3     1772.93     1816.18     54.04 o 
   1   8   3      718.75      669.98     38.64 o 
   2   8   3      299.64      287.49     17.15 o 
   3   8   3      199.39      228.04     16.40 o 
   4   8   3      200.73      189.27     16.54 o 
   5   8   3        0.22        9.35     12.29 o 
   6   8   3     1333.14     1379.55     43.06 o 
   7   8   3      360.52      389.75     27.84 o 
   8   8   3     1047.11     1043.90     43.56 o 
   9   8   3      138.95      117.84     27.61 o 
  10   8   3      936.49      825.57     54.02 o 
  11   8   3      411.51      537.05     62.95 o 
  12   8   3      836.90      749.92     62.24 o 
  13   8   3       26.54       47.50     36.81 o 
  14   8   3      308.15      245.86     50.12 o 
  15   8   3       20.88      -34.22     44.18 o 
  16   8   3      332.13      302.97     65.16 o 
   1   9   3     3845.80     3558.38     72.76 o 
   2   9   3      541.04      583.07     34.73 o 
   3   9   3     1030.53      947.57     38.66 o 
   4   9   3     2511.75     2340.31     59.16 o 
   5   9   3       52.96       56.81     18.28 o 
   6   9   3     1932.55     1795.44     63.69 o 
   7   9   3      668.51      602.29     38.66 o 
   8   9   3      296.56      298.49     38.46 o 
   9   9   3       15.03        0.45     25.03 o 
  10   9   3     1705.24     1809.88     83.01 o 
  11   9   3     1185.00     1202.04     69.46 o 
  12   9   3       83.27      121.55     38.65 o 
  13   9   3      856.32      789.26     75.12 o 
  14   9   3        0.02        5.07     40.74 o 
  15   9   3      605.79      746.87     76.91 o 
   0  10   3     1066.27     1065.55     73.27 o 
   1  10   3     1684.95     1707.26     68.56 o 
   2  10   3     3502.90     3259.29    148.13 o 
   3  10   3     1689.93     1658.91     63.10 o 
   4  10   3     3427.74     3289.02     80.26 o 
   5  10   3     1170.82     1208.46     51.16 o 
   6  10   3      604.67      625.50     38.98 o 
   7  10   3       81.96       61.82     23.44 o 
   8  10   3      355.18      358.21     39.50 o 
   9  10   3      417.46      445.33     60.98 o 
  10  10   3     1283.24     1356.23     73.83 o 
  11  10   3       18.52       48.66     32.74 o 
  12  10   3      985.67     1103.75     78.41 o 
  13  10   3      207.79      255.63     52.87 o 
  14  10   3      556.28      741.67     75.83 o 
  15  10   3      352.19      395.43    101.96 o 
   1  11   3       75.08       56.01     22.93 o 
   2  11   3      639.40      675.58     51.69 o 
   3  11   3      950.66      921.93     50.84 o 
   4  11   3      244.91      220.01     32.35 o 
   5  11   3     2345.78     2059.13     81.71 o 
   6  11   3        0.18      -23.94     23.94 o 
   7  11   3      450.14      478.00     49.17 o 
   8  11   3        4.67      -32.07     32.66 o 
   9  11   3      227.02      281.98     40.85 o 
  10  11   3       30.20       28.44     31.58 o 
  11  11   3      356.49      464.08     51.99 o 
  12  11   3      930.44     1110.80     80.58 o 
  13  11   3        8.00       11.72     43.51 o 
  14  11   3      364.51      439.19     65.50 o 
   0  12   3       63.98      119.44     56.73 o 
   1  12   3       23.30       19.00     22.40 o 
   2  12   3       52.21       27.50     23.48 o 
   3  12   3       65.98       70.27     26.57 o 
   4  12   3      394.05      432.01     43.07 o 
   5  12   3        0.78      -24.60     24.60 o 
   6  12   3      768.82      758.76     54.55 o 
   7  12   3       12.99       -4.06     31.44 o 
   8  12   3      687.24      698.94     70.04 o 
   9  12   3       13.56       17.27     41.17 o 
  10  12   3      255.95      223.89     61.70 o 
  11  12   3       21.69       -9.13     46.62 o 
  12  12   3      114.22      108.80     57.16 o 
  13  12   3        5.04       37.03     63.25 o 
   1  13   3      308.64      313.81     36.44 o 
   2  13   3      432.85      394.55     39.75 o 
   3  13   3     1646.84     1584.59     78.62 o 
   4  13   3      683.17      698.41     54.72 o 
   5  13   3     1745.50     2024.77     90.21 o 
   6  13   3       12.47       50.21     34.94 o 
   7  13   3      788.53     1022.53     84.67 o 
   8  13   3       28.58       -2.86     40.81 o 
   9  13   3     1031.47     1205.69    133.88 o 
  10  13   3      153.46       73.39     49.40 o 
  11  13   3     1210.63     1255.14    110.36 o 
  12  13   3      544.55      398.87     93.81 o 
   0  14   3      138.45      173.51     50.35 o 
   1  14   3     1022.16      988.93     61.74 o 
   2  14   3       45.16       25.51     31.26 o 
   3  14   3      140.89      175.67     39.25 o 
   4  14   3      291.86      253.46     41.60 o 
   5  14   3      427.37      419.72     52.95 o 
   6  14   3        0.17      -10.67     36.23 o 
   7  14   3        4.13       22.12     43.32 o 
   8  14   3       20.28       45.58     45.96 o 
   9  14   3      336.73      344.23     63.81 o 
  10  14   3       84.78      113.66     59.95 o 
   1  15   3      428.64      409.15     62.64 o 
   2  15   3       24.93      -11.26     33.32 o 
   3  15   3      312.20      327.02     47.45 o 
   4  15   3      306.98      346.39     53.78 o 
   5  15   3      332.49      404.13     57.18 o 
   6  15   3      574.77      723.19     70.32 o 
   7  15   3      666.35      685.19     80.60 o 
   8  15   3      155.33      252.78     60.00 o 
   9  15   3      550.90      670.91     79.08 o 
   0  16   3      164.80      264.37     62.29 o 
   1  16   3        7.37        3.65     35.31 o 
   2  16   3      140.15      159.70     49.73 o 
   3  16   3       13.65      104.16     40.49 o 
   4  16   3      230.08      236.40     51.98 o 
   5  16   3        0.38      -19.24     42.47 o 
   6  16   3      527.74      511.52     73.00 o 
   7  16   3      107.29      138.44     58.66 o 
   1  17   3        1.37       24.51     46.43 o 
   2  17   3        1.97      -40.67     51.43 o 
   3  17   3        0.12      -43.76     43.76 o 
   0   0   4      485.06      621.65     44.12 o 
   1   0   4    19003.03    22092.26    357.38 o 
   2   0   4     2162.21     2822.30     65.34 o 
   3   0   4     5121.30     5693.07    105.53 o 
   4   0   4    16160.56    16365.98    273.04 o 
   5   0   4     4091.44     4081.86    105.47 o 
   6   0   4    39676.54    40894.05    724.32 o 
   7   0   4      112.42      129.59     20.87 o 
   8   0   4    28220.30    27173.99    500.84 o 
   9   0   4     2734.73     2626.91     83.78 o 
  10   0   4     2079.50     1944.76     76.44 o 
  11   0   4      406.41      326.45     76.34 o 
  12   0   4       10.49       52.23     33.62 o 
  13   0   4     4814.77     4425.41    155.81 o 
  14   0   4        7.31      -16.09     38.40 o 
  15   0   4      172.53      116.30    154.79 o 
  16   0   4       90.28       34.72     65.79 o 
  17   0   4      510.51      523.18    162.43 o 
  18   0   4      370.63      524.06    116.43 o 
   1   1   4     2983.29     3402.82     48.90 o 
   2   1   4     4723.27     5235.25     69.47 o 
   3   1   4     6052.80     6676.40     86.01 o 
   4   1   4     1224.96     1439.00     30.74 o 
   5   1   4        9.76       20.98      8.05 o 
   6   1   4     2500.24     2418.82     58.53 o 
   7   1   4      937.26      851.03     29.17 o 
   8   1   4      304.78      340.19     19.88 o 
   9   1   4      860.63      942.49     32.46 o 
  10   1   4      433.11      411.00     31.80 o 
  11   1   4     1092.74     1105.70     51.88 o 
  12   1   4      597.99      638.51     47.83 o 
  13   1   4       85.11      104.62     29.07 o 
  14   1   4      140.86      143.34     33.97 o 
  15   1   4      340.06      399.37     56.17 o 
  16   1   4      395.89      498.14     82.55 o 
  17   1   4       12.38      -30.74     50.87 o 
  18   1   4        7.03       49.54     58.23 o 
   0   2   4      376.23      442.10     38.67 o 
   1   2   4     1443.53     1677.16     33.06 o 
   2   2   4    10318.65    11479.82    145.36 o 
   3   2   4       49.91       73.27      7.91 o 
   4   2   4     4715.92     4781.58     69.71 o 
   5   2   4      241.43      276.96     17.65 o 
   6   2   4     6449.09     6314.27     92.24 o 
   7   2   4      451.23      510.79     21.30 o 
   8   2   4     7430.82     7265.27    108.06 o 
   9   2   4       64.52       87.18     16.89 o 
  10   2   4     1774.37     1738.65     79.14 o 
  11   2   4       32.91       28.94     19.00 o 
  12   2   4       23.20      -18.40     19.78 o 
  13   2   4      819.44      808.40     50.89 o 
  14   2   4      180.44      142.46     35.43 o 
  15   2   4      136.61       69.36     57.73 o 
  16   2   4       98.78       83.75     51.07 o 
  17   2   4        6.94      -17.19     49.27 o 
  18   2   4       21.28       54.05     57.86 o 
   1   3   4     3038.11     2943.93     47.74 o 
   2   3   4     6542.84     7013.36     95.46 o 
   3   3   4     6992.85     6829.86     89.98 o 
   4   3   4       71.03       86.25      8.91 o 
   5   3   4    10509.86    10205.00    136.11 o 
   6   3   4      357.06      328.72     24.08 o 
   7   3   4     5470.01     5095.21     97.66 o 
   8   3   4       89.11       88.26     15.83 o 
   9   3   4     5137.03     4819.26    128.99 o 
  10   3   4       88.20       59.89     18.71 o 
  11   3   4     1788.41     1778.32     62.12 o 
  12   3   4      260.82      231.00     30.08 o 
  13   3   4      821.61      930.76     62.29 o 
  14   3   4       69.75       91.18     35.60 o 
  15   3   4      528.62      565.84     58.56 o 
  16   3   4      257.62      273.08     54.86 o 
  17   3   4      708.28      734.33     89.81 o 
  18   3   4       55.12       70.25     58.53 o 
   0   4   4    18820.47    20344.49    368.20 o 
   1   4   4     3756.74     3818.57     59.33 o 
   2   4   4     1574.97     1628.09     32.14 o 
   3   4   4        2.01       -0.09      7.42 o 
   4   4   4      438.06      470.34     19.13 o 
   5   4   4     7197.46     7155.27    103.14 o 
   6   4   4      160.23      209.83     16.72 o 
   7   4   4      149.69      159.89     15.94 o 
   8   4   4      832.98      851.62     36.83 o 
   9   4   4     3293.34     3214.94     69.87 o 
  10   4   4      553.44      476.06     31.42 o 
  11   4   4        3.80       14.37     19.63 o 
  12   4   4     1297.96     1315.62     64.90 o 
  13   4   4      375.51      443.95     40.51 o 
  14   4   4     2113.57     2114.99    100.41 o 
  15   4   4       59.21       71.83     39.22 o 
  16   4   4      835.34      885.65     79.22 o 
  17   4   4      292.40      376.99     72.92 o 
   1   5   4     3145.32     3162.56     52.83 o 
   2   5   4     2323.58     2412.40     42.56 o 
   3   5   4     2488.80     2301.06     45.21 o 
   4   5   4      152.58      149.08     13.03 o 
   5   5   4     6225.49     5725.71     88.36 o 
   6   5   4     5775.17     5863.74     91.97 o 
   7   5   4     3193.30     3053.43     59.58 o 
   8   5   4       13.72       13.96     14.93 o 
   9   5   4      650.88      632.96     34.83 o 
  10   5   4     1049.25      995.40     44.18 o 
  11   5   4      852.94      898.31     47.00 o 
  12   5   4      849.45      842.95     50.84 o 
  13   5   4      553.87      549.15     45.62 o 
  14   5   4      608.84      559.92     62.31 o 
  15   5   4      144.37      206.75     56.99 o 
  16   5   4      385.49      206.43     87.52 o 
  17   5   4      593.31      314.79    179.63 o 
   0   6   4    14510.79    13955.47    243.46 o 
   1   6   4      874.35     1053.96     29.47 o 
   2   6   4     9531.46     8986.60    117.98 o 
   3   6   4     1219.89     1368.36     37.89 o 
   4   6   4      958.57      851.91     30.06 o 
   5   6   4      791.19      803.33     27.26 o 
   6   6   4      530.51      551.89     27.12 o 
   7   6   4        4.65       21.16     14.37 o 
   8   6   4       65.60       57.23     18.30 o 
   9   6   4      278.30      252.74     25.01 o 
  10   6   4     1199.48     1179.98     48.96 o 
  11   6   4       27.22       31.40     23.44 o 
  12   6   4     3442.67     3511.74    138.58 o 
  13   6   4        0.53       18.12     28.18 o 
  14   6   4     3163.70     3203.81    122.26 o 
  15   6   4       17.84      -16.52     37.89 o 
  16   6   4     1378.28     1601.64    105.37 o 
  17   6   4        6.85       43.91     49.93 o 
   1   7   4        0.10       11.48      9.82 o 
   2   7   4     4402.87     4482.81     69.52 o 
   3   7   4      149.54      178.16     14.75 o 
   4   7   4      568.22      559.14     24.24 o 
   5   7   4       52.73       52.92     12.68 o 
   6   7   4     3962.20     3726.16     69.53 o 
   7   7   4      111.84      126.62     19.24 o 
   8   7   4      176.75      167.76     24.08 o 
   9   7   4       69.13       34.17     19.98 o 
  10   7   4       32.38       15.56     20.99 o 
  11   7   4       75.51       57.46     25.47 o 
  12   7   4      311.68      391.47     40.15 o 
  13   7   4        0.65       71.92     32.87 o 
  14   7   4        4.18       41.30     35.17 o 
  15   7   4       12.31       44.23     47.68 o 
  16   7   4      244.48      168.47     66.87 o 
   0   8   4     3832.09     3735.95     98.43 o 
   1   8   4      186.81      149.55     15.78 o 
   2   8   4     2578.06     2434.19     54.19 o 
   3   8   4       58.77       89.21     13.28 o 
   4   8   4     4715.89     4539.10     78.18 o 
   5   8   4     1507.27     1479.83     40.02 o 
   6   8   4      595.99      609.44     30.79 o 
   7   8   4        4.64        2.32     16.57 o 
   8   8   4      338.57      362.89     30.84 o 
   9   8   4     2424.97     2258.91     70.75 o 
  10   8   4     1280.49     1218.15     66.07 o 
  11   8   4       14.01       33.17     28.46 o 
  12   8   4     1558.21     1645.95     88.40 o 
  13   8   4     1075.76     1167.36     86.09 o 
  14   8   4      974.23      800.66    105.06 o 
  15   8   4        3.82       -6.16     42.44 o 
  16   8   4     1320.97     1235.28    107.49 o 
   1   9   4     1196.67     1102.10     46.34 o 
   2   9   4     1055.25      982.03     38.63 o 
   3   9   4     2371.30     2236.25     60.42 o 
   4   9   4       22.44        4.30     15.61 o 
   5   9   4      983.21      978.61     45.68 o 
   6   9   4       79.43       64.15     21.60 o 
   7   9   4     1622.20     1559.53     65.71 o 
   8   9   4      459.30      506.07     39.33 o 
   9   9   4     1351.34     1431.32     71.27 o 
  10   9   4      530.08      517.32     47.07 o 
  11   9   4     1494.46     1641.30     80.61 o 
  12   9   4       15.28       40.61     35.23 o 
  13   9   4      359.64      397.96     59.83 o 
  14   9   4       12.11       -5.78     42.95 o 
  15   9   4      302.10      193.41     75.84 o 
   0  10   4     1509.05     1323.26     82.68 o 
   1  10   4       87.22       68.72     21.01 o 
   2  10   4     1413.74     1255.40     56.49 o 
   3  10   4       60.08       58.38     21.09 o 
   4  10   4       10.08        2.52     19.37 o 
   5  10   4      335.23      297.52     28.95 o 
   6  10   4      252.56      264.65     29.65 o 
   7  10   4      296.19      250.29     30.16 o 
   8  10   4      599.23      575.67     43.90 o 
   9  10   4       43.03       10.46     28.56 o 
  10  10   4        2.12      -13.99     29.40 o 
  11  10   4       91.77       60.38     34.97 o 
  12  10   4      275.05      287.26     49.56 o 
  13  10   4       28.90      -32.82     52.54 o 
  14  10   4      340.19      497.25     72.41 o 
   1  11   4      766.84      797.27     50.39 o 
   2  11   4     2075.46     1865.56     71.34 o 
   3  11   4     1283.23     1249.97     58.82 o 
   4  11   4        9.62       36.93     25.07 o 
   5  11   4     1989.86     1832.71     78.84 o 
   6  11   4       55.18       78.63     28.99 o 
   7  11   4     2158.79     2130.29    105.99 o 
   8  11   4      313.15      289.63     50.60 o 
   9  11   4     1933.74     1870.80     97.80 o 
  10  11   4        0.15       55.28     33.14 o 
  11  11   4      354.26      330.64     51.53 o 
  12  11   4       11.31       46.54     40.49 o 
  13  11   4      552.89      475.50     65.50 o 
  14  11   4       43.28       52.46     48.35 o 
   0  12   4      181.20      213.53     44.35 o 
   1  12   4      277.05      261.89     33.07 o 
   2  12   4      157.20      118.44     27.46 o 
   3  12   4       19.36        6.56     25.71 o 
   4  12   4     1314.38     1266.59     72.22 o 
   5  12   4     1766.09     1904.30     83.77 o 
   6  12   4     1445.63     1477.88     83.12 o 
   7  12   4      344.68      340.60     53.81 o 
   8  12   4     1145.33     1318.52     92.07 o 
   9  12   4     1062.76     1156.61    118.28 o 
  10  12   4      807.36      620.33    154.30 o 
  11  12   4       18.29       56.18     47.64 o 
  12  12   4       36.13       40.07     50.45 o 
  13  12   4      714.13      812.02    155.25 o 
   1  13   4      114.86      117.66     28.98 o 
   2  13   4      263.45      266.92     35.51 o 
   3  13   4      160.65      139.51     35.89 o 
   4  13   4      148.98      146.39     35.27 o 
   5  13   4      228.21      278.11     41.82 o 
   6  13   4      462.43      485.78     53.47 o 
   7  13   4      375.78      371.02     60.23 o 
   8  13   4       12.47       60.89     43.93 o 
   9  13   4      109.51      161.95     49.65 o 
  10  13   4       87.34      103.80     51.15 o 
  11  13   4        5.72       36.43     52.73 o 
   0  14   4       45.50       46.58     41.75 o 
   1  14   4       12.31       15.24     27.71 o 
   2  14   4      405.81      278.75     95.68 o 
   3  14   4       41.76       53.51     39.42 o 
   4  14   4      895.81      907.15     64.93 o 
   5  14   4      147.19      140.99     44.84 o 
   6  14   4     1292.82     1387.09    100.94 o 
   7  14   4        1.41        4.02     43.30 o 
   8  14   4     1621.89     1872.24    117.81 o 
   9  14   4        0.00       60.31     49.92 o 
  10  14   4     1129.29     1167.45     97.78 o 
   1  15   4      531.64      562.42     55.64 o 
   2  15   4      161.27      134.39     52.96 o 
   3  15   4      113.94       74.84     37.68 o 
   4  15   4        0.05       15.64     35.26 o 
   5  15   4      175.15      127.71     46.95 o 
   6  15   4       58.16       70.19     48.33 o 
   7  15   4       63.14      127.62     52.68 o 
   8  15   4       14.01      -18.21     50.04 o 
   0  16   4        2.97       -0.11     55.04 o 
   1  16   4      188.59      243.32     45.97 o 
   2  16   4        3.23       36.47     37.80 o 
   3  16   4      225.61      224.67     47.27 o 
   4  16   4      204.37      181.10     50.82 o 
   5  16   4        6.48      -42.95     42.95 o 
   6  16   4      788.66      829.53     86.53 o 
   1  17   4      412.25      402.99     64.08 o 
   2  17   4      283.30      238.97     51.31 o 
   1   1   5     1308.81     1290.53     27.14 o 
   2   1   5    22707.40    25441.63    292.81 o 
   3   1   5     2659.12     2481.21     41.14 o 
   4   1   5      763.21      721.68     21.51 o 
   5   1   5    11707.52    11998.04    157.65 o 
   6   1   5       16.98       33.37      9.85 o 
   7   1   5     4965.06     4619.65     74.82 o 
   8   1   5      828.99      861.33     30.49 o 
   9   1   5     3208.89     2987.13    101.48 o 
  10   1   5      290.48      299.08     29.60 o 
  11   1   5     5165.46     4846.30    109.20 o 
  12   1   5     4796.75     4474.38    107.24 o 
  13   1   5      305.14      274.12     36.41 o 
  14   1   5      474.81      561.51     56.73 o 
  15   1   5      444.53      347.78     50.37 o 
  16   1   5      394.97      331.23     68.96 o 
  17   1   5       20.03      -43.61     50.87 o 
  18   1   5      259.30      273.96     70.26 o 
   0   2   5      765.30      788.12     42.69 o 
   1   2   5       87.90       58.00      8.39 o 
   2   2   5     1184.27     1029.59     25.88 o 
   3   2   5     3939.27     4371.47     63.28 o 
   4   2   5     2330.23     2061.95     37.31 o 
   5   2   5     2602.51     2511.46     46.87 o 
   6   2   5      576.15      486.71     21.53 o 
   7   2   5     1788.58     1939.94     45.27 o 
   8   2   5     1470.76     1508.44     39.97 o 
   9   2   5     1237.71     1124.86     40.93 o 
  10   2   5     1210.29     1187.73     49.52 o 
  11   2   5      120.20       63.70     21.76 o 
  12   2   5      672.05      623.07     44.26 o 
  13   2   5      847.06      802.51     51.91 o 
  14   2   5      635.27      656.64     51.14 o 
  15   2   5      102.87       96.68     39.66 o 
  16   2   5      428.09      403.51     61.93 o 
  17   2   5      569.82      516.55    105.97 o 
  18   2   5      254.00      279.61     72.05 o 
   1   3   5        4.09        6.00      7.10 o 
   2   3   5      364.91      376.06     17.05 o 
   3   3   5        1.53       -1.56      7.54 o 
   4   3   5    20748.80    21175.54    261.27 o 
   5   3   5     4402.46     4377.34     71.55 o 
   6   3   5     6028.79     6063.88    130.55 o 
   7   3   5     3309.12     3152.90     79.85 o 
   8   3   5     1278.30     1364.89     44.64 o 
   9   3   5     1959.43     2005.04     56.21 o 
  10   3   5     4350.32     3919.86     87.06 o 
  11   3   5      689.03      629.48     40.32 o 
  12   3   5      227.61      197.00     28.85 o 
  13   3   5        5.46      -22.55     24.94 o 
  14   3   5      169.05      141.65     36.74 o 
  15   3   5      579.15      449.78     54.74 o 
  16   3   5       15.66      -18.37     42.24 o 
  17   3   5      175.57      118.46     59.89 o 
   0   4   5     3260.15     2851.59     73.67 o 
   1   4   5     3203.36     3543.56     55.76 o 
   2   4   5     4598.17     4099.41     68.56 o 
   3   4   5      992.68     1127.91     29.56 o 
   4   4   5     1446.41     1292.76     31.90 o 
   5   4   5     1418.61     1435.39     39.43 o 
   6   4   5     3037.13     2967.69     55.62 o 
   7   4   5       97.72       92.85     17.01 o 
   8   4   5     2294.65     2255.08     58.59 o 
   9   4   5       94.51       98.31     19.11 o 
  10   4   5      882.20      908.22     48.88 o 
  11   4   5      229.35      143.36     28.44 o 
  12   4   5      526.40      532.01     45.26 o 
  13   4   5        2.80       -0.27     26.60 o 
  14   4   5     1423.43     1483.32     88.72 o 
  15   4   5        0.76      -16.75     34.72 o 
  16   4   5     1751.38     1916.47    115.53 o 
  17   4   5        0.03       -1.84     47.76 o 
   1   5   5     8884.20     8950.17    122.60 o 
   2   5   5       28.41       40.12     10.31 o 
   3   5   5     3202.69     2904.26     52.36 o 
   4   5   5     5951.25     5889.61     84.96 o 
   5   5   5      872.29     1039.02     30.76 o 
   6   5   5     5782.52     5617.30     89.78 o 
   7   5   5     2713.76     2675.28     55.88 o 
   8   5   5     2550.15     2481.64     62.11 o 
   9   5   5       67.60       75.56     19.49 o 
  10   5   5     1947.28     1828.52     60.71 o 
  11   5   5      393.23      380.53     34.15 o 
  12   5   5       21.17       -5.32     25.38 o 
  13   5   5     1405.80     1558.60    108.78 o 
  14   5   5        0.49       17.82     34.08 o 
  15   5   5     1003.82     1120.07     91.50 o 
  16   5   5      293.73      179.95     60.90 o 
  17   5   5      304.87      218.33    110.16 o 
   0   6   5     3059.42     3263.40     87.74 o 
   1   6   5     2444.36     2272.86     69.77 o 
   2   6   5      501.28      473.98     22.96 o 
   3   6   5      594.24      547.43     25.29 o 
   4   6   5       18.31       25.77     10.55 o 
   5   6   5      424.77      463.05     21.86 o 
   6   6   5       49.17       57.53     14.77 o 
   7   6   5      688.48      677.44     31.62 o 
   8   6   5     2359.12     2272.50     61.25 o 
   9   6   5      572.81      566.13     34.62 o 
  10   6   5     1238.60     1161.32     49.88 o 
  11   6   5        0.34       14.24     21.92 o 
  12   6   5      379.35      363.33     39.62 o 
  13   6   5      558.90      617.17     50.96 o 
  14   6   5     1041.00     1046.75     69.85 o 
  15   6   5       89.09       61.95     40.05 o 
  16   6   5      367.52      402.09     65.34 o 
   1   7   5    13100.75    12602.13    168.69 o 
   2   7   5     5663.53     5404.79     86.82 o 
   3   7   5     7627.12     7363.58    104.58 o 
   4   7   5      603.12      625.97     28.22 o 
   5   7   5      479.64      511.32     26.25 o 
   6   7   5      141.24      166.99     19.59 o 
   7   7   5       18.22       21.42     16.73 o 
   8   7   5      720.73      744.35     46.70 o 
   9   7   5       73.80       72.86     20.70 o 
  10   7   5       25.68       29.87     21.04 o 
  11   7   5      413.03      507.21     42.83 o 
  12   7   5     1279.14     1460.48     84.59 o 
  13   7   5     1691.65     1784.89     84.72 o 
  14   7   5      701.59      913.19     77.74 o 
  15   7   5     2372.93     2445.10    170.82 o 
  16   7   5      218.84      260.43     64.17 o 
   0   8   5       16.39       -2.37     15.87 o 
   1   8   5       18.06       35.04     12.31 o 
   2   8   5      201.80      181.26     17.10 o 
   3   8   5       75.87       86.90     14.85 o 
   4   8   5     1620.73     1639.21     44.04 o 
   5   8   5       77.23       90.12     17.38 o 
   6   8   5     1506.14     1545.14     49.92 o 
   7   8   5        8.62       10.20     18.01 o 
   8   8   5        7.90       11.73     18.97 o 
   9   8   5      215.57      194.94     27.67 o 
  10   8   5        4.99       -0.22     26.87 o 
  11   8   5       34.06       38.51     31.01 o 
  12   8   5       11.94       22.58     33.00 o 
  13   8   5      210.95      167.71     43.16 o 
  14   8   5       31.78       47.08     41.59 o 
  15   8   5       14.47        5.87     44.23 o 
   1   9   5     3488.79     3169.41     67.25 o 
   2   9   5     3667.02     3348.41     70.63 o 
   3   9   5     3309.57     3108.29     69.08 o 
   4   9   5      998.89     1042.00     42.44 o 
   5   9   5     1700.15     1638.10     57.74 o 
   6   9   5        0.73       22.42     19.74 o 
   7   9   5      321.28      225.44     33.59 o 
   8   9   5      705.68      625.77     44.42 o 
   9   9   5        5.57      -12.82     23.17 o 
  10   9   5        2.32       40.82     29.61 o 
  11   9   5       19.15       11.33     29.68 o 
  12   9   5     2631.15     2608.21    114.41 o 
  13   9   5      748.37      808.55     75.92 o 
  14   9   5      338.08      456.26     61.15 o 
  15   9   5     1222.11     1283.27     99.11 o 
   0  10   5     8911.84     8062.01    254.12 o 
   1  10   5     1530.06     1611.66     63.96 o 
   2  10   5     4399.47     4179.46     99.27 o 
   3  10   5      613.02      589.52     39.95 o 
   4  10   5     1577.90     1659.33     59.56 o 
   5  10   5      439.53      468.23     35.67 o 
   6  10   5      803.24      791.02     44.60 o 
   7  10   5       16.05       38.27     24.05 o 
   8  10   5      512.27      662.37     51.21 o 
   9  10   5      532.61      588.78     56.47 o 
  10  10   5      653.96      725.79     57.40 o 
  11  10   5        0.23       71.28     34.83 o 
  12  10   5      939.51     1057.02     78.12 o 
  13  10   5      275.78      226.32     53.01 o 
  14  10   5      364.15      519.56     68.56 o 
   1  11   5     1127.76     1088.01     56.48 o 
   2  11   5       24.86       20.23     21.50 o 
   3  11   5      621.06      605.39     48.93 o 
   4  11   5      404.49      474.26     43.11 o 
   5  11   5      111.09       76.03     27.35 o 
   6  11   5     1227.37     1213.20     67.17 o 
   7  11   5     1589.10     1648.72     86.06 o 
   8  11   5      107.83      125.44     43.68 o 
   9  11   5      569.51      512.06     54.37 o 
  10  11   5      542.01      555.66     54.31 o 
  11  11   5        0.63      -15.62     35.30 o 
  12  11   5       19.12       43.18     41.79 o 
  13  11   5      157.76      106.37     50.91 o 
   0  12   5     3249.54     2995.54    134.29 o 
   1  12   5       55.39       84.64     26.89 o 
   2  12   5     2283.65     2107.56     85.97 o 
   3  12   5        5.56       20.77     27.01 o 
   4  12   5     1034.62      891.62     59.47 o 
   5  12   5        8.27      -26.28     26.28 o 
   6  12   5     1066.64     1157.92     68.30 o 
   7  12   5       63.13      117.22     39.27 o 
   8  12   5      379.05      292.56     51.81 o 
   9  12   5        6.24       36.66     41.90 o 
  10  12   5      398.53      420.84     62.24 o 
  11  12   5        6.03       50.04     45.45 o 
  12  12   5      544.24      604.23    100.29 o 
   1  13   5      267.10      232.57     35.40 o 
   2  13   5       30.30       27.32     30.28 o 
   3  13   5      116.12      129.15     34.12 o 
   4  13   5     1847.69     1769.68     86.51 o 
   5  13   5     1078.59     1087.60     72.34 o 
   6  13   5      980.41     1022.68     75.86 o 
   7  13   5     2069.81     2041.92    117.49 o 
   8  13   5      234.11      263.23     55.40 o 
   9  13   5     1168.36     1327.43     99.10 o 
  10  13   5      624.47      636.29     71.60 o 
  11  13   5      155.95      110.97     53.44 o 
   0  14   5      136.80       95.10     46.53 o 
   1  14   5      187.27      263.52     38.80 o 
   2  14   5       29.24       23.36     31.59 o 
   3  14   5      102.06       69.44     35.96 o 
   4  14   5      101.97       68.66     35.31 o 
   5  14   5      670.33      703.10     60.61 o 
   6  14   5       51.83       56.23     43.37 o 
   7  14   5       45.64        5.84     45.31 o 
   8  14   5        8.12       46.41     46.65 o 
   9  14   5       87.27      115.29     54.09 o 
  10  14   5        3.35      -48.47     51.08 o 
   1  15   5      203.49      193.14     43.13 o 
   2  15   5      832.69      740.08     62.58 o 
   3  15   5      331.78      368.17     49.96 o 
   4  15   5      415.94      384.00     52.29 o 
   5  15   5      565.58      553.39     69.83 o 
   6  15   5        8.14      -21.51     45.94 o 
   7  15   5     1027.15     1192.47     99.06 o 
   8  15   5       18.35       42.07     52.60 o 
   0  16   5      212.90      105.94     68.42 o 
   1  16   5       12.57       -9.22     38.23 o 
   2  16   5      372.72      351.48     65.80 o 
   3  16   5       15.55        8.05     39.28 o 
   4  16   5      501.52      466.61     63.58 o 
   5  16   5        1.80       42.86     50.54 o 
   0   0   6      203.99       73.71     40.71 o 
   1   0   6     6154.25     6113.33    118.27 o 
   2   0   6    25849.19    27850.33    455.05 o 
   3   0   6     2806.31     2421.89     60.31 o 
   4   0   6    13448.36    13102.19    229.47 o 
   5   0   6      803.38      780.46     33.75 o 
   6   0   6     2229.31     2201.76     78.85 o 
   7   0   6     1549.52     1600.27     65.41 o 
   8   0   6     3399.34     3482.50    133.82 o 
   9   0   6      100.41      100.25     29.69 o 
  10   0   6     8480.61     8137.78    355.29 o 
  11   0   6     1159.34     1146.14     81.66 o 
  12   0   6     2778.74     2800.08    151.82 o 
  13   0   6      318.88      322.22     68.48 o 
  14   0   6      594.91      584.54     71.30 o 
  15   0   6      176.20      107.32     52.63 o 
  16   0   6     1024.46     1047.53    142.36 o 
  17   0   6     1095.55     1160.29    160.85 o 
   1   1   6     2387.12     2582.31     44.11 o 
   2   1   6     2878.55     2868.28     48.24 o 
   3   1   6     2547.75     2646.97     45.45 o 
   4   1   6       91.32       81.88     11.06 o 
   5   1   6     4394.25     4488.53     67.50 o 
   6   1   6      915.15      994.04     31.58 o 
   7   1   6        6.39        9.15     11.11 o 
   8   1   6       52.56       71.53     15.89 o 
   9   1   6      340.72      340.26     30.58 o 
  10   1   6      953.69      825.36     60.45 o 
  11   1   6      651.90      570.92     43.13 o 
  12   1   6      928.49      946.70     54.96 o 
  13   1   6      958.60      922.63     56.18 o 
  14   1   6      114.85      102.29     33.07 o 
  15   1   6        9.50       44.12     35.15 o 
  16   1   6      254.79      264.92     63.65 o 
  17   1   6      252.41      322.62     73.80 o 
   0   2   6     3138.52     3074.58     80.14 o 
   1   2   6     1243.15     1168.25     32.07 o 
   2   2   6     1808.16     1875.67     36.52 o 
   3   2   6     2414.86     2222.04     40.76 o 
   4   2   6     2525.28     2352.68     42.67 o 
   5   2   6     4248.44     4228.53     65.07 o 
   6   2   6      608.42      565.10     24.21 o 
   7   2   6      397.63      393.34     22.72 o 
   8   2   6     4411.74     4437.88     86.88 o 
   9   2   6     1214.89     1209.43     54.96 o 
  10   2   6     2627.26     2604.76     72.96 o 
  11   2   6     1443.89     1565.12     59.97 o 
  12   2   6      614.66      599.02     45.79 o 
  13   2   6       34.57       62.77     27.98 o 
  14   2   6      671.87      662.58     52.92 o 
  15   2   6      285.88      286.48     46.54 o 
  16   2   6      144.75      138.32     52.98 o 
  17   2   6      288.11      420.20     75.35 o 
   1   3   6     1118.52     1022.45     38.22 o 
   2   3   6       22.64        9.72      8.44 o 
   3   3   6     7889.39     7343.28    109.70 o 
   4   3   6     2892.92     3029.55     60.82 o 
   5   3   6    11609.52    11589.71    154.99 o 
   6   3   6     4296.23     4388.74     77.62 o 
   7   3   6     6390.96     6198.48    109.59 o 
   8   3   6      733.05      693.96     41.52 o 
   9   3   6     1809.63     1827.81     60.74 o 
  10   3   6     1086.79     1014.15     48.37 o 
  11   3   6     3645.15     3517.98     93.40 o 
  12   3   6      274.10      270.01     30.90 o 
  13   3   6     1517.22     1581.67     72.84 o 
  14   3   6      262.69      288.88     43.77 o 
  15   3   6      470.58      498.88     77.04 o 
  16   3   6      124.17      156.08     46.67 o 
  17   3   6      741.02      734.86     80.24 o 
   0   4   6       20.01       24.33     23.13 o 
   1   4   6     1630.58     1524.87     36.90 o 
   2   4   6     1075.02     1193.15     33.56 o 
   3   4   6        4.10       38.22     10.85 o 
   4   4   6     4173.61     4167.87     66.14 o 
   5   4   6     6765.84     6258.77     90.26 o 
   6   4   6      109.41      138.05     15.73 o 
   7   4   6      537.55      489.46     30.97 o 
   8   4   6      577.78      584.27     42.45 o 
   9   4   6     3459.37     3229.04     80.13 o 
  10   4   6     1370.53     1310.71     64.12 o 
  11   4   6     1221.74     1259.74     60.38 o 
  12   4   6      771.74      715.06     45.73 o 
  13   4   6      143.29       95.19     32.19 o 
  14   4   6      141.40       83.81     36.72 o 
  15   4   6        1.83      -18.17     36.33 o 
  16   4   6        7.10      -16.01     40.63 o 
  17   4   6       40.50       72.14     49.65 o 
   1   5   6     1640.26     1364.33     37.28 o 
   2   5   6     1379.45     1334.78     35.10 o 
   3   5   6     1019.89     1037.93     34.89 o 
   4   5   6      495.37      492.57     22.45 o 
   5   5   6     2086.29     2093.88     44.33 o 
   6   5   6      150.63       97.88     21.32 o 
   7   5   6     3430.70     3196.72     68.79 o 
   8   5   6      177.07      230.11     23.35 o 
   9   5   6     1880.54     1913.20     59.19 o 
  10   5   6      229.91      259.43     29.39 o 
  11   5   6      955.73      966.37     52.14 o 
  12   5   6      268.52      255.77     32.45 o 
  13   5   6      598.65      589.42     49.48 o 
  14   5   6        4.67       -3.03     33.90 o 
  15   5   6      604.97      310.63    100.94 o 
  16   5   6      268.50      242.07     47.85 o 
  17   5   6      257.40      126.01     73.78 o 
   0   6   6     8388.75     8758.29    184.60 o 
   1   6   6     1175.78     1227.47     38.23 o 
   2   6   6     4925.75     4710.27     74.34 o 
   3   6   6     2270.13     2272.11     46.70 o 
   4   6   6     4057.42     3849.81     65.08 o 
   5   6   6      766.35      761.10     30.67 o 
   6   6   6     2174.73     1956.63     60.64 o 
   7   6   6      798.76      810.57     38.26 o 
   8   6   6     2169.51     2150.21     68.49 o 
   9   6   6      774.43      761.65     39.84 o 
  10   6   6     2659.90     2533.80     77.68 o 
  11   6   6     1484.20     1495.70     63.33 o 
  12   6   6     1504.61     1457.78     70.70 o 
  13   6   6      310.53      310.40     41.95 o 
  14   6   6      240.00      183.74     43.53 o 
  15   6   6       27.03       29.35     40.55 o 
  16   6   6      314.84      404.75     60.68 o 
   1   7   6      267.02      286.54     19.28 o 
   2   7   6      619.94      629.26     28.28 o 
   3   7   6      581.94      603.37     33.25 o 
   4   7   6      378.42      367.91     21.71 o 
   5   7   6      978.97     1015.59     39.59 o 
   6   7   6        8.04       30.03     15.82 o 
   7   7   6      966.89      863.86     41.10 o 
   8   7   6     2322.92     2284.83     65.79 o 
   9   7   6        3.03        9.41     19.27 o 
  10   7   6       81.53      126.58     25.25 o 
  11   7   6       28.09       29.29     25.58 o 
  12   7   6       25.09       37.77     29.95 o 
  13   7   6      134.51      110.09     38.96 o 
  14   7   6        0.00      -38.55     38.55 o 
  15   7   6        4.13       68.67     62.38 o 
  16   7   6       39.31       53.96     56.58 o 
   0   8   6     6746.01     6055.87    154.45 o 
   1   8   6     4007.65     3853.62     66.88 o 
   2   8   6     2760.32     2573.22     56.56 o 
   3   8   6     5754.87     5451.96     89.42 o 
   4   8   6      291.18      270.14     20.76 o 
   5   8   6       21.60       10.53     16.51 o 
   6   8   6     6001.05     5426.43     98.70 o 
   7   8   6      382.72      367.55     29.42 o 
   8   8   6     2298.91     2346.91     67.48 o 
   9   8   6       45.75       58.44     24.63 o 
  10   8   6       17.72        7.83     25.67 o 
  11   8   6     1307.58     1370.63     88.92 o 
  12   8   6       15.57       61.21     39.10 o 
  13   8   6     1123.45     1235.51     86.39 o 
  14   8   6      764.97      880.97     80.32 o 
  15   8   6      361.77      288.46     64.77 o 
   1   9   6     5399.70     5176.11     89.29 o 
   2   9   6      321.96      331.60     26.35 o 
   3   9   6     1801.76     1826.26     55.59 o 
   4   9   6      189.81      176.02     24.37 o 
   5   9   6      986.24      950.57     46.77 o 
   6   9   6     1651.14     1596.16     63.43 o 
   7   9   6     1174.70     1265.42     60.19 o 
   8   9   6       17.34       26.76     24.53 o 
   9   9   6     1716.98     1663.60     72.72 o 
  10   9   6      183.54      152.23     39.85 o 
  11   9   6       34.88       15.96     33.74 o 
  12   9   6      247.24      239.16     47.43 o 
  13   9   6      344.91      384.24     55.36 o 
  14   9   6      324.74      327.83     69.44 o 
  15   9   6      529.92      706.97     76.92 o 
   0  10   6      189.52      177.87     39.47 o 
   1  10   6      157.10      141.84     26.27 o 
   2  10   6       71.64       55.38     22.37 o 
   3  10   6     1167.72     1084.54     49.27 o 
   4  10   6       45.68       56.89     21.04 o 
   5  10   6      331.09      397.63     33.41 o 
   6  10   6      360.41      357.03     36.14 o 
   7  10   6        9.89      -14.03     23.19 o 
   8  10   6      132.17      124.40     30.43 o 
   9  10   6      481.77      520.64     50.42 o 
  10  10   6      128.59      133.54     41.18 o 
  11  10   6      845.89      786.19     69.28 o 
  12  10   6       40.45       21.02     37.50 o 
  13  10   6      134.43      141.99     50.94 o 
  14  10   6        2.83       -9.56     46.64 o 
   1  11   6     3066.86     3108.34     93.41 o 
   2  11   6      465.25      359.22     44.82 o 
   3  11   6     1566.06     1511.61     79.43 o 
   4  11   6      174.36      112.44     34.23 o 
   5  11   6      316.09      323.42     40.16 o 
   6  11   6      180.09      114.29     36.18 o 
   7  11   6     1003.00      963.67     69.75 o 
   8  11   6       48.36       55.13     34.77 o 
   9  11   6     1044.41     1279.14     83.54 o 
  10  11   6        0.07       14.12     42.37 o 
  11  11   6      497.59      478.30     58.88 o 
  12  11   6      364.13      366.51     57.12 o 
  13  11   6      189.78      321.16     60.86 o 
   0  12   6      877.52      967.88     80.62 o 
   1  12   6        1.24       -1.89     24.06 o 
   2  12   6      151.25      133.93     29.09 o 
   3  12   6       95.84       20.14     28.97 o 
   4  12   6      152.24      130.57     34.70 o 
   5  12   6      850.34      970.76     63.00 o 
   6  12   6     1057.06     1094.72     77.35 o 
   7  12   6       66.53       76.14     38.91 o 
   8  12   6      911.94      834.25     77.78 o 
   9  12   6     1249.06     1468.50    114.13 o 
  10  12   6       25.59       50.12     44.78 o 
  11  12   6      418.00      435.98     67.49 o 
  12  12   6      112.82       71.27     58.30 o 
   1  13   6        5.81      -21.57     26.69 o 
   2  13   6      504.96      340.12     42.73 o 
   3  13   6      397.22      322.53     43.10 o 
   4  13   6       76.09      105.15     44.30 o 
   5  13   6      280.75      272.79     43.38 o 
   6  13   6       71.95       35.64     37.89 o 
   7  13   6       16.01       62.09     42.34 o 
   8  13   6      223.59      178.52     49.93 o 
   9  13   6       45.92       22.26     66.76 o 
  10  13   6      112.44      160.64     54.84 o 
  11  13   6       31.67       24.25     52.49 o 
   0  14   6      270.48      318.91     60.01 o 
   1  14   6       34.90       80.87     35.32 o 
   2  14   6      179.71      221.96     41.25 o 
   3  14   6       88.95       75.13     36.11 o 
   4  14   6      456.02      527.22     54.04 o 
   5  14   6        1.18      -18.64     35.51 o 
   6  14   6      853.80      869.42    129.01 o 
   7  14   6      159.98      227.74     53.65 o 
   8  14   6      507.62      648.12     78.78 o 
   9  14   6       65.38       87.34     54.95 o 
   1  15   6      122.44      117.84     41.96 o 
   2  15   6      182.22      218.70     45.96 o 
   3  15   6        9.76       34.08     38.56 o 
   4  15   6       54.70       84.65     41.01 o 
   5  15   6       54.31       50.73     44.46 o 
   6  15   6       41.85       38.76     50.42 o 
   7  15   6      334.86      461.23     69.82 o 
   0  16   6       16.59       17.22     60.00 o 
   1  16   6      155.82      167.77     52.41 o 
   2  16   6      157.69      220.82     47.73 o 
   3  16   6      319.24      223.78     67.19 o 
   4  16   6      275.64      358.99     59.85 o 
   5  16   6       37.39       44.27     56.57 o 
   1   1   7    11860.13    12003.85    151.77 o 
   2   1   7     7023.06     7405.83    101.32 o 
   3   1   7    13149.23    12523.65    165.33 o 
   4   1   7     6101.99     6568.90     96.36 o 
   5   1   7     3354.78     3093.53     53.31 o 
   6   1   7       58.35       86.02     13.79 o 
   7   1   7       60.33       72.46     13.98 o 
   8   1   7      128.03      163.65     24.65 o 
   9   1   7      180.11      166.12     23.88 o 
  10   1   7       45.93       35.51     20.49 o 
  11   1   7     1849.29     1952.83     80.73 o 
  12   1   7      669.89      646.51     47.27 o 
  13   1   7     2144.21     2069.01     83.83 o 
  14   1   7      332.03      391.36     45.43 o 
  15   1   7     1730.63     1769.02     91.61 o 
  16   1   7      854.76     1046.52     83.38 o 
  17   1   7     2358.40     2020.10    144.80 o 
   0   2   7      384.64      366.95     27.07 o 
   1   2   7     1645.32     1782.67     37.36 o 
   2   2   7     7971.17     8084.00    109.36 o 
   3   2   7      351.86      324.90     19.05 o 
   4   2   7    13366.82    13229.58    167.34 o 
   5   2   7     1101.27     1094.44     31.61 o 
   6   2   7     1984.05     1983.83     47.65 o 
   7   2   7       88.06       71.23     14.30 o 
   8   2   7      180.69      205.74     24.53 o 
   9   2   7     1112.35     1123.57     49.51 o 
  10   2   7     4620.58     4469.98    114.98 o 
  11   2   7      602.27      559.55     43.17 o 
  12   2   7     2622.90     2683.77     91.23 o 
  13   2   7     1056.83     1047.57     61.25 o 
  14   2   7        4.17       35.39     30.60 o 
  15   2   7      188.63      230.81     44.66 o 
  16   2   7      119.28      131.20     50.38 o 
  17   2   7       24.02      152.20     63.46 o 
   1   3   7    16244.23    16560.42    212.15 o 
   2   3   7       48.72       35.01     10.97 o 
   3   3   7        1.24       -8.72      8.72 o 
   4   3   7     2603.53     2517.12     47.58 o 
   5   3   7     1486.33     1515.90     37.55 o 
   6   3   7      336.08      295.96     20.36 o 
   7   3   7      316.67      318.11     23.42 o 
   8   3   7     1098.54     1096.66     43.95 o 
   9   3   7     1510.51     1352.95     58.14 o 
  10   3   7        6.12       -5.31     19.33 o 
  11   3   7      270.62      267.85     31.18 o 
  12   3   7      316.92      392.03     40.09 o 
  13   3   7      459.20      549.18     45.96 o 
  14   3   7       73.15       81.65     34.13 o 
  15   3   7     2360.69     2285.56    104.62 o 
  16   3   7      219.00      218.63     51.21 o 
  17   3   7      454.46      384.68     71.66 o 
   0   4   7     4604.47     4337.75    125.41 o 
   1   4   7      213.12      273.20     18.21 o 
   2   4   7     7237.07     6952.25    108.64 o 
   3   4   7      418.59      548.04     25.25 o 
   4   4   7     9546.07     9319.45    126.11 o 
   5   4   7      506.62      550.92     24.17 o 
   6   4   7     3744.83     3462.96     74.63 o 
   7   4   7      656.74      650.84     35.55 o 
   8   4   7     2770.01     2610.16    108.82 o 
   9   4   7      160.51       79.46     21.30 o 
  10   4   7     1372.75     1406.25     62.12 o 
  11   4   7      457.67      467.45     37.86 o 
  12   4   7      668.54      731.24     47.68 o 
  13   4   7        1.66       24.98     29.56 o 
  14   4   7      622.10      613.71     56.50 o 
  15   4   7       61.57       86.63     42.63 o 
  16   4   7      405.49      341.47     58.90 o 
   1   5   7       88.01       82.92     12.71 o 
   2   5   7      198.99      231.08     17.63 o 
   3   5   7     4362.43     4014.77     75.01 o 
   4   5   7      812.87      710.91     28.15 o 
   5   5   7     5300.72     5040.08     79.85 o 
   6   5   7      587.62      586.56     32.10 o 
   7   5   7     2959.30     2799.86     71.12 o 
   8   5   7      292.77      280.85     26.46 o 
   9   5   7     3270.86     3192.89     76.07 o 
  10   5   7      305.02      337.92     33.09 o 
  11   5   7     3331.74     3210.88     89.46 o 
  12   5   7      133.25      167.93     31.39 o 
  13   5   7        2.54      -28.85     28.85 o 
  14   5   7      160.11      154.36     39.48 o 
  15   5   7      184.92      175.97     74.71 o 
  16   5   7       33.58       95.86     45.52 o 
   0   6   7     4629.77     4295.83    110.18 o 
   1   6   7      440.28      468.71     26.17 o 
   2   6   7     1197.30     1205.59     37.10 o 
   3   6   7      449.35      469.07     25.38 o 
   4   6   7        9.05       19.86     13.47 o 
   5   6   7     2120.00     2155.26     53.40 o 
   6   6   7     1451.30     1471.21     53.25 o 
   7   6   7      104.67       82.03     18.92 o 
   8   6   7     1272.80     1356.17     52.15 o 
   9   6   7     3660.49     3359.15     79.69 o 
  10   6   7       86.09       45.22     23.53 o 
  11   6   7       73.56       73.50     26.69 o 
  12   6   7       25.48       -0.15     26.16 o 
  13   6   7      719.34      719.25     57.27 o 
  14   6   7      367.86      331.62     48.14 o 
  15   6   7        2.91      -22.26     44.79 o 
  16   6   7       87.05       96.20     47.79 o 
   1   7   7      525.71      503.56     25.97 o 
   2   7   7      514.07      500.38     28.45 o 
   3   7   7      159.06      146.88     17.11 o 
   4   7   7        7.56       38.05     13.79 o 
   5   7   7     4716.16     4334.11     79.51 o 
   6   7   7       54.17       74.54     19.17 o 
   7   7   7    12391.71    11976.76    184.02 o 
   8   7   7       40.02       57.65     19.89 o 
   9   7   7     7251.26     6799.54    125.07 o 
  10   7   7       36.91       24.73     23.38 o 
  11   7   7      614.66      631.88     45.41 o 
  12   7   7      251.71      213.86     40.76 o 
  13   7   7      159.08      122.88     37.92 o 
  14   7   7       21.59      119.23     47.45 o 
  15   7   7      156.60      179.37     58.10 o 
   0   8   7      514.07      420.65     33.93 o 
   1   8   7       32.28       33.43     14.11 o 
   2   8   7      513.13      544.94     27.79 o 
   3   8   7      137.70      146.39     18.39 o 
   4   8   7      211.27      199.61     21.68 o 
   5   8   7       78.45       51.39     17.52 o 
   6   8   7      229.34      122.52     21.55 o 
   7   8   7      225.36      227.82     27.07 o 
   8   8   7      848.98      890.72     45.48 o 
   9   8   7      462.82      392.28     36.99 o 
  10   8   7      602.73      614.67     52.58 o 
  11   8   7       47.60       71.45     37.00 o 
  12   8   7      266.83      316.78     50.50 o 
  13   8   7       42.68       28.04     41.62 o 
  14   8   7      247.92      258.63     55.35 o 
  15   8   7       11.23       31.83     56.32 o 
   1   9   7       19.02       27.40     16.27 o 
   2   9   7      438.09      473.77     33.08 o 
   3   9   7       61.40       60.38     19.01 o 
   4   9   7     1532.37     1494.90     57.80 o 
   5   9   7      951.90      938.16     47.23 o 
   6   9   7        9.35        9.73     21.70 o 
   7   9   7     5575.13     5535.33    124.80 o 
   8   9   7      697.17      730.00     49.54 o 
   9   9   7     2311.44     2124.04     82.70 o 
  10   9   7      157.25      158.19     35.67 o 
  11   9   7        4.19       10.38     40.83 o 
  12   9   7      229.26      237.44     51.34 o 
  13   9   7       19.39       55.69     41.90 o 
  14   9   7        9.81      115.47     50.24 o 
   0  10   7     2750.34     2540.26    116.98 o 
   1  10   7      148.64      116.42     24.75 o 
   2  10   7      394.18      411.46     38.30 o 
   3  10   7      487.34      433.46     36.50 o 
   4  10   7       10.29       14.89     21.36 o 
   5  10   7     3028.73     2814.73     86.24 o 
   6  10   7     3167.50     3218.16     94.66 o 
   7  10   7      107.27       98.52     28.83 o 
   8  10   7     3623.35     3523.47    104.10 o 
   9  10   7      607.88      707.93     51.76 o 
  10  10   7      713.92      761.32     61.10 o 
  11  10   7       24.17      109.56     42.20 o 
  12  10   7      378.41      323.13     54.55 o 
  13  10   7       69.69      138.57     47.32 o 
   1  11   7     2513.66     2347.16    102.43 o 
   2  11   7      239.32      142.27     27.48 o 
   3  11   7      224.32      236.53     36.99 o 
   4  11   7      114.08       89.04     30.66 o 
   5  11   7        1.13       -6.21     26.66 o 
   6  11   7      326.30      286.31     44.76 o 
   7  11   7        0.73       25.94     34.01 o 
   8  11   7       94.56       90.66     38.33 o 
   9  11   7       16.96       36.60     36.98 o 
  10  11   7      952.66     1037.58     71.72 o 
  11  11   7       98.86      117.71     49.88 o 
  12  11   7       51.81      151.02     46.99 o 
   0  12   7      375.22      426.87     57.63 o 
   1  12   7       39.15       37.70     27.62 o 
   2  12   7      150.20      165.79     47.26 o 
   3  12   7      139.62      121.37     35.54 o 
   4  12   7      461.51      479.44     48.32 o 
   5  12   7       45.22       14.51     33.07 o 
   6  12   7      610.55      804.19     66.29 o 
   7  12   7       46.73       27.66     35.97 o 
   8  12   7      376.30      297.38     92.49 o 
   9  12   7        3.86       19.42     46.98 o 
  10  12   7      159.42      218.17     54.37 o 
  11  12   7       83.56      166.88     62.17 o 
   1  13   7     3453.86     3465.43    119.52 o 
   2  13   7       10.62       18.63     33.35 o 
   3  13   7      891.00      873.21     63.62 o 
   4  13   7        3.22      -16.18     31.88 o 
   5  13   7      149.20      156.07     43.46 o 
   6  13   7      201.86      280.12     49.35 o 
   7  13   7      241.87      271.98     49.76 o 
   8  13   7       54.32       35.02     45.32 o 
   9  13   7        5.29       53.09     47.33 o 
  10  13   7      290.41      268.36     62.54 o 
   0  14   7     1083.14     1161.45    114.10 o 
   1  14   7      270.24      218.76     44.30 o 
   2  14   7       34.96       41.85     36.99 o 
   3  14   7       54.36       92.09     37.27 o 
   4  14   7       84.22       74.06     39.14 o 
   5  14   7       22.17       60.58     42.01 o 
   6  14   7       33.31       80.89     44.21 o 
   7  14   7       33.61       11.29     47.25 o 
   8  14   7       67.72       93.82     54.20 o 
   9  14   7      182.18      247.84     63.34 o 
   1  15   7      833.85      995.33     73.47 o 
   2  15   7      130.29      151.77     42.35 o 
   3  15   7     1046.46     1115.48     82.81 o 
   4  15   7      144.15      151.74     48.94 o 
   5  15   7      409.89      460.61     62.08 o 
   6  15   7       32.47        8.04     49.65 o 
   7  15   7       36.10      -23.16     66.57 o 
   0  16   7      461.16      535.71     90.63 o 
   1  16   7       27.30      -30.98     42.30 o 
   2  16   7      401.08      406.22     56.60 o 
   3  16   7        0.00      -11.81     42.52 o 
   1   0   8     2759.66     2927.57     74.66 o 
   2   0   8     9488.13     8549.22    164.75 o 
   3   0   8      539.30      641.25     38.94 o 
   4   0   8    11043.04    10572.69    198.29 o 
   5   0   8     2256.78     2401.61     72.16 o 
   6   0   8      944.05      855.13     41.94 o 
   7   0   8      243.15      243.75     31.27 o 
   8   0   8     4731.22     4594.89    125.71 o 
   9   0   8      397.59      265.44     56.45 o 
  10   0   8      162.51      176.62     40.03 o 
  11   0   8        3.91      -23.57     32.40 o 
  12   0   8     5081.67     5410.10    182.25 o 
  13   0   8       21.15      -22.37     39.80 o 
  14   0   8     2368.32     2593.13    195.41 o 
  15   0   8       96.44       38.83     52.72 o 
  16   0   8     1174.27     1222.76    109.21 o 
  17   0   8       93.51      186.51    123.88 o 
   1   1   8       11.09        5.96      9.53 o 
   2   1   8       15.15       12.07      9.98 o 
   3   1   8     3973.82     3818.51     63.56 o 
   4   1   8       74.05       82.67     13.25 o 
   5   1   8      873.20      781.68     35.04 o 
   6   1   8      789.03      721.52     27.97 o 
   7   1   8      152.76      130.89     19.33 o 
   8   1   8        3.86       -8.30     16.36 o 
   9   1   8      154.25      197.51     26.18 o 
  10   1   8       50.88       64.13     25.11 o 
  11   1   8     2696.79     2540.30     87.80 o 
  12   1   8        0.78        3.80     28.61 o 
  13   1   8       27.51       20.05     30.39 o 
  14   1   8        1.76       -7.99     32.67 o 
  15   1   8       40.53        4.43     36.04 o 
  16   1   8      111.87      123.32     46.84 o 
  17   1   8      125.10      211.70     70.40 o 
   0   2   8     6466.88     5797.34    121.89 o 
   1   2   8      248.84      345.30     19.60 o 
   2   2   8     4682.68     4166.78     67.82 o 
   3   2   8      657.33      717.28     27.62 o 
   4   2   8      675.65      666.56     27.01 o 
   5   2   8       54.76       77.42     13.45 o 
   6   2   8       62.33       90.97     15.74 o 
   7   2   8      194.02      221.03     24.46 o 
   8   2   8     1947.33     1958.88     66.01 o 
   9   2   8       15.49       17.47     19.61 o 
  10   2   8        3.64        2.24     20.30 o 
  11   2   8       75.31      103.54     26.67 o 
  12   2   8     1957.97     1977.72     81.75 o 
  13   2   8        1.30       16.91     28.73 o 
  14   2   8     1997.96     1854.36     86.03 o 
  15   2   8       87.86       40.38     36.93 o 
  16   2   8     1850.68     2072.74    116.23 o 
  17   2   8       61.49      130.48     60.26 o 
   1   3   8     6503.29     6453.39     98.67 o 
   2   3   8        3.21       30.31     10.72 o 
   3   3   8     9801.71     9701.82    131.35 o 
   4   3   8       30.63       35.47     12.37 o 
   5   3   8     1318.57     1140.17     34.71 o 
   6   3   8        0.04       14.02     13.22 o 
   7   3   8      462.80      531.06     31.00 o 
   8   3   8       90.62      126.48     22.64 o 
   9   3   8     1716.55     1626.57     61.90 o 
  10   3   8      210.48      214.73     28.51 o 
  11   3   8     2830.01     2849.70     86.04 o 
  12   3   8       67.40       56.93     29.89 o 
  13   3   8      304.00      383.42     44.69 o 
  14   3   8       25.08       59.72     33.92 o 
  15   3   8       59.19       29.91     40.44 o 
  16   3   8        0.04      -22.09     41.63 o 
   0   4   8    15525.47    14968.76    268.10 o 
   1   4   8       34.04       23.60     11.58 o 
   2   4   8     1116.56     1344.12     40.45 o 
   3   4   8        8.92       10.28     11.34 o 
   4   4   8     2848.96     2616.85     57.19 o 
   5   4   8      349.41      289.22     29.43 o 
   6   4   8     2531.47     2547.18     74.21 o 
   7   4   8      165.76      105.49     19.90 o 
   8   4   8     1732.01     1715.78     59.19 o 
   9   4   8       76.16       54.78     20.98 o 
  10   4   8     1005.43     1015.27     52.40 o 
  11   4   8        0.03        5.52     21.80 o 
  12   4   8        6.41        3.50     27.21 o 
  13   4   8       12.21       33.37     30.74 o 
  14   4   8     1635.08     1735.43    100.82 o 
  15   4   8      174.41      207.78     47.12 o 
  16   4   8      904.80     1049.62     85.03 o 
   1   5   8     9298.80     8731.84    134.11 o 
   2   5   8      147.39      156.42     21.34 o 
   3   5   8      350.58      313.12     21.41 o 
   4   5   8       22.69       35.99     12.80 o 
   5   5   8      361.26      350.89     21.99 o 
   6   5   8      452.64      464.54     30.22 o 
   7   5   8     5433.55     5079.23     96.64 o 
   8   5   8        9.10        5.93     17.64 o 
   9   5   8     1838.72     1765.39     86.10 o 
  10   5   8        6.05      -19.88     20.82 o 
  11   5   8      125.16      121.27     27.44 o 
  12   5   8       29.60       32.16     26.52 o 
  13   5   8      597.54      630.20     64.75 o 
  14   5   8        1.13        6.14     35.67 o 
  15   5   8     1347.48     1310.60     89.24 o 
  16   5   8      107.92      103.85     55.74 o 
   0   6   8       30.00       26.71     17.03 o 
   1   6   8      112.74      125.51     15.92 o 
   2   6   8      157.58      218.93     22.77 o 
   3   6   8      181.26      184.77     23.58 o 
   4   6   8     1996.33     1881.95     47.24 o 
   5   6   8      110.28      109.62     18.38 o 
   6   6   8     6791.59     6417.69    115.46 o 
   7   6   8      435.24      434.18     33.12 o 
   8   6   8     4771.59     4502.81     98.08 o 
   9   6   8      191.05      170.34     28.38 o 
  10   6   8     1702.55     1616.88     66.98 o 
  11   6   8        0.78      -24.25     24.25 o 
  12   6   8       47.45       41.99     28.87 o 
  13   6   8        0.39       16.54     34.76 o 
  14   6   8       46.64      134.05     40.38 o 
  15   6   8      239.64      235.78     49.74 o 
   1   7   8     2134.66     2132.24     50.58 o 
   2   7   8       40.07       35.13     14.30 o 
   3   7   8      409.91      401.85     24.78 o 
   4   7   8      607.17      645.47     32.40 o 
   5   7   8      197.13      167.02     20.96 o 
   6   7   8        0.98        3.00     16.81 o 
   7   7   8     3843.24     3765.23     88.27 o 
   8   7   8      163.49      144.09     25.76 o 
   9   7   8       22.66       48.94     22.96 o 
  10   7   8        2.58       58.54     25.10 o 
  11   7   8      944.26      962.54     55.86 o 
  12   7   8      148.46      190.58     42.36 o 
  13   7   8        1.09       -2.20     35.30 o 
  14   7   8       16.46      113.66     48.08 o 
  15   7   8      400.50      531.87     85.08 o 
   0   8   8     1921.66     1731.18     73.77 o 
   1   8   8      314.68      332.77     23.75 o 
   2   8   8      349.07      320.14     24.68 o 
   3   8   8     1108.11     1085.06     39.28 o 
   4   8   8      312.54      310.22     25.29 o 
   5   8   8        8.57       22.89     16.50 o 
   6   8   8     2778.31     2685.81     74.21 o 
   7   8   8       55.76       65.80     22.70 o 
   8   8   8     7858.81     7590.63    176.46 o 
   9   8   8        2.91       35.78     25.70 o 
  10   8   8     1845.93     1753.52     87.61 o 
  11   8   8       85.94       87.72     36.00 o 
  12   8   8      197.97      208.01     47.32 o 
  13   8   8       48.98      107.80     45.28 o 
  14   8   8      415.11      512.50     63.17 o 
   1   9   8      707.12      784.49     35.11 o 
   2   9   8      148.39      136.65     20.01 o 
   3   9   8        6.74       20.39     17.48 o 
   4   9   8      109.41       90.71     24.05 o 
   5   9   8      199.21      197.20     29.53 o 
   6   9   8       53.29       31.39     25.93 o 
   7   9   8     2023.63     2053.31     79.16 o 
   8   9   8       62.74       43.46     27.88 o 
   9   9   8      296.07      315.61     39.18 o 
  10   9   8      216.87      196.18     39.27 o 
  11   9   8      144.64      203.62     47.74 o 
  12   9   8      153.94      156.25     50.54 o 
  13   9   8      356.67      353.88     57.87 o 
  14   9   8       42.35       56.95     46.35 o 
   0  10   8     1222.38     1226.95     86.98 o 
   1  10   8        5.05       11.25     26.04 o 
   2  10   8        2.12      -21.03     21.03 o 
   3  10   8        0.09       31.77     22.82 o 
   4  10   8      360.02      382.02     34.64 o 
   5  10   8       57.81       85.60     26.77 o 
   6  10   8      887.56     1036.01     71.13 o 
   7  10   8       14.96       12.51     27.38 o 
   8  10   8     1049.72     1177.30     65.64 o 
   9  10   8        2.28       -9.15     28.66 o 
  10  10   8      971.35      883.65     72.06 o 
  11  10   8        0.69       25.59     37.64 o 
  12  10   8      306.46      363.20     55.93 o 
  13  10   8        1.82       83.30     45.59 o 
   1  11   8     2682.76     2754.81     91.78 o 
   2  11   8        4.42       35.59     28.74 o 
   3  11   8       48.31       98.72     29.00 o 
   4  11   8        1.55       19.60     27.89 o 
   5  11   8     1315.44     1280.26     80.09 o 
   6  11   8       18.68       -5.42     39.02 o 
   7  11   8     2250.05     2249.95    117.78 o 
   8  11   8      172.60      115.52     42.21 o 
   9  11   8      279.83      274.31     46.78 o 
  10  11   8       14.07       47.99     44.24 o 
  11  11   8      101.01       87.85     53.75 o 
  12  11   8        7.14        2.84     42.51 o 
   0  12   8     5514.94     5307.45    185.66 o 
   1  12   8       42.33       40.46     28.21 o 
   2  12   8     1826.12     1917.80     88.88 o 
   3  12   8      125.37       74.10     33.06 o 
   4  12   8       80.27       64.79     32.12 o 
   5  12   8       11.59       13.21     34.45 o 
   6  12   8        3.64      -25.76     34.09 o 
   7  12   8      174.19      164.39     44.50 o 
   8  12   8      231.11      209.58     48.20 o 
   9  12   8        1.03      -30.80     41.83 o 
  10  12   8       50.31       -9.90     52.13 o 
  11  12   8        8.14      104.74     60.62 o 
   1  13   8        9.56      -29.60     29.60 o 
   2  13   8       39.19       10.27     34.66 o 
   3  13   8      731.33      818.92     64.30 o 
   4  13   8      189.19      213.17     43.54 o 
   5  13   8      417.82      391.14     86.11 o 
   6  13   8       53.01       79.82     41.81 o 
   7  13   8       28.24       59.25     44.35 o 
   8  13   8       46.70       44.43     46.01 o 
   9  13   8      164.76      140.86     53.75 o 
  10  13   8        1.66       23.04     65.25 o 
   0  14   8     4902.32     4919.88    238.34 o 
   1  14   8        3.03       47.14     37.33 o 
   2  14   8     3013.53     3202.69    122.46 o 
   3  14   8       73.46      105.53     39.62 o 
   4  14   8      657.37      653.75     66.86 o 
   5  14   8       37.77       37.89     42.45 o 
   6  14   8       70.20      152.88     47.67 o 
   7  14   8        2.32        5.11     47.85 o 
   8  14   8        4.78      -16.87     50.31 o 
   1  15   8      163.37      292.53     55.18 o 
   2  15   8        1.22       21.65     40.69 o 
   3  15   8        2.62      -23.38     38.45 o 
   4  15   8       84.27       31.09     55.10 o 
   5  15   8      142.92      140.70     52.30 o 
   0  16   8      845.89     1051.45    119.93 o 
   1   1   9      869.60      840.13     31.40 o 
   2   1   9     4286.01     4509.05     73.90 o 
   3   1   9    12707.19    12273.53    168.60 o 
   4   1   9     4858.82     4947.95     79.57 o 
   5   1   9     1923.81     1846.43     45.29 o 
   6   1   9      265.72      287.18     22.17 o 
   7   1   9       89.91      109.06     19.57 o 
   8   1   9      301.40      307.74     30.13 o 
   9   1   9     1720.25     1702.95     63.87 o 
  10   1   9      436.24      404.95     39.42 o 
  11   1   9     2720.33     2664.49     92.38 o 
  12   1   9      115.89      135.45     43.24 o 
  13   1   9     1219.42     1195.00     69.66 o 
  14   1   9       39.10       29.13     33.70 o 
  15   1   9      963.05     1045.95     69.93 o 
  16   1   9      300.51      282.00     51.32 o 
   0   2   9      358.67      416.03     31.60 o 
   1   2   9        8.43        4.17     11.69 o 
   2   2   9     2581.45     2473.50     50.25 o 
   3   2   9      902.77      970.95     34.78 o 
   4   2   9    10618.44    10249.10    139.80 o 
   5   2   9      542.28      590.75     28.60 o 
   6   2   9      985.12      906.89     46.64 o 
   7   2   9      125.60      124.81     22.66 o 
   8   2   9        6.87        6.19     18.32 o 
   9   2   9      112.06       91.59     23.54 o 
  10   2   9     3326.25     3176.96     97.03 o 
  11   2   9      145.07      126.35     31.33 o 
  12   2   9     2570.40     2266.91     89.31 o 
  13   2   9       52.61       14.42     31.77 o 
  14   2   9       17.03       -6.17     38.07 o 
  15   2   9        1.81      -36.72     36.72 o 
  16   2   9       69.72       36.45     45.17 o 
   1   3   9     2144.18     1853.68     47.88 o 
   2   3   9     2840.08     2763.82     56.69 o 
   3   3   9      715.72      758.92     30.94 o 
   4   3   9      159.70      133.87     16.41 o 
   5   3   9       84.50       72.30     14.92 o 
   6   3   9      617.53      611.83     30.64 o 
   7   3   9      559.26      600.38     34.97 o 
   8   3   9      248.00      217.07     27.47 o 
   9   3   9      238.98      233.74     29.76 o 
  10   3   9      161.46      214.56     30.07 o 
  11   3   9      269.09      266.15     37.21 o 
  12   3   9      822.77      846.73     56.96 o 
  13   3   9      495.65      584.86     51.52 o 
  14   3   9        9.63      -31.74     31.74 o 
  15   3   9     1047.74     1134.30     78.31 o 
  16   3   9       60.32       74.51     51.24 o 
   0   4   9     1121.12     1159.88     54.10 o 
   1   4   9      149.06      169.07     17.08 o 
   2   4   9     3323.64     3389.01     65.30 o 
   3   4   9      138.77      144.06     17.15 o 
   4   4   9     1947.90     1897.59     50.17 o 
   5   4   9       56.48       34.06     14.93 o 
   6   4   9     3234.57     3022.13     73.50 o 
   7   4   9       24.46       24.27     17.80 o 
   8   4   9     3853.69     3653.95     87.39 o 
   9   4   9      362.85      351.70     33.26 o 
  10   4   9     2978.89     2783.76     89.60 o 
  11   4   9      257.59      232.78     34.14 o 
  12   4   9     1311.01     1391.60     71.96 o 
  13   4   9       32.46        1.15     31.72 o 
  14   4   9      390.37      351.87     47.53 o 
  15   4   9       14.62       34.10     41.36 o 
  16   4   9      156.24      160.05     52.88 o 
   1   5   9      269.32      254.38     23.68 o 
   2   5   9     1544.11     1502.25     49.51 o 
   3   5   9     2524.23     2437.49     54.41 o 
   4   5   9      954.97      888.97     34.11 o 
   5   5   9     8068.00     7863.22    131.04 o 
   6   5   9      117.75       69.08     19.24 o 
   7   5   9     1065.08      996.44     45.11 o 
   8   5   9      159.67      130.01     24.71 o 
   9   5   9     1154.44     1244.03     61.90 o 
  10   5   9      629.72      558.18     49.71 o 
  11   5   9      930.76      979.49     59.06 o 
  12   5   9      403.90      322.06     78.16 o 
  13   5   9       71.12       61.49     33.55 o 
  14   5   9       13.86      -16.52     36.09 o 
  15   5   9      336.89      269.63     60.57 o 
   0   6   9     3524.90     3196.87     88.23 o 
   1   6   9      276.63      267.57     22.10 o 
   2   6   9       10.81       27.90     13.83 o 
   3   6   9      310.26      309.93     22.62 o 
   4   6   9       49.06       23.34     14.55 o 
   5   6   9      173.40      131.63     20.91 o 
   6   6   9     2156.70     2190.08     64.66 o 
   7   6   9      311.56      271.41     27.91 o 
   8   6   9     1932.60     1965.40     65.33 o 
   9   6   9      655.97      714.07     49.69 o 
  10   6   9      171.64      150.74     30.49 o 
  11   6   9       22.88       61.95     28.70 o 
  12   6   9       47.85       65.60     31.69 o 
  13   6   9       27.36        2.89     35.13 o 
  14   6   9      628.11      658.44     62.88 o 
  15   6   9        8.72       82.56     44.42 o 
   1   7   9     2718.89     2726.05     62.03 o 
   2   7   9      176.01      152.28     18.73 o 
   3   7   9      191.41      167.68     22.17 o 
   4   7   9      698.32      704.58     35.33 o 
   5   7   9     2943.11     2804.29     71.50 o 
   6   7   9      328.31      341.60     29.29 o 
   7   7   9     8456.62     8032.51    140.12 o 
   8   7   9      188.48      168.29     27.08 o 
   9   7   9     2041.62     1960.43     74.18 o 
  10   7   9      271.40      268.70     36.54 o 
  11   7   9      197.02      220.67     35.50 o 
  12   7   9      196.73      276.22     40.02 o 
  13   7   9       26.81       39.40     36.84 o 
  14   7   9        3.68       77.03     48.93 o 
   0   8   9     1351.35     1299.77     67.30 o 
   1   8   9      106.44       85.58     18.47 o 
   2   8   9     1507.33     1526.09     50.08 o 
   3   8   9       35.09        7.31     15.91 o 
   4   8   9      256.84      225.16     22.85 o 
   5   8   9       43.50       28.40     20.29 o 
   6   8   9       20.57       15.18     20.76 o 
   7   8   9       14.27       43.29     23.18 o 
   8   8   9      417.71      470.97     41.20 o 
   9   8   9      401.26      372.77     41.80 o 
  10   8   9      267.93      279.12     42.02 o 
  11   8   9       73.47       61.72     36.23 o 
  12   8   9       15.75       69.46     39.87 o 
  13   8   9       15.35       13.78     39.22 o 
  14   8   9      196.75      250.18     62.98 o 
   1   9   9     1746.27     1741.08     52.19 o 
   2   9   9      258.82      285.33     27.60 o 
   3   9   9        9.53        1.14     19.48 o 
   4   9   9      743.54      777.81     44.19 o 
   5   9   9      123.61      138.03     30.48 o 
   6   9   9      345.64      353.08     36.21 o 
   7   9   9     2082.82     2026.17     87.64 o 
   8   9   9      199.33      240.49     37.30 o 
   9   9   9      569.87      604.18     55.05 o 
  10   9   9      793.99      897.77     87.57 o 
  11   9   9        2.04      -20.28     34.57 o 
  12   9   9      158.91      194.94     50.24 o 
  13   9   9      110.34      154.54     54.89 o 
   0  10   9     3998.55     4138.85    183.58 o 
   1  10   9       23.86       43.58     24.94 o 
   2  10   9      738.79      731.11     53.07 o 
   3  10   9       10.07        0.18     23.91 o 
   4  10   9      260.17      268.78     36.10 o 
   5  10   9       48.99        4.45     25.21 o 
   6  10   9     2729.62     2608.34     91.57 o 
   7  10   9       40.68       18.40     28.63 o 
   8  10   9     2530.50     2706.15     97.89 o 
   9  10   9       13.33       14.90     33.34 o 
  10  10   9        7.85       -2.92     35.24 o 
  11  10   9       41.68       60.44     41.98 o 
  12  10   9        4.87       36.78     50.15 o 
   1  11   9     1844.62     1980.96     80.22 o 
   2  11   9       74.46      122.64     32.60 o 
   3  11   9       35.63       52.57     29.82 o 
   4  11   9      222.55      205.28     42.18 o 
   5  11   9      345.26      264.24     45.81 o 
   6  11   9       14.02        9.38     34.73 o 
   7  11   9        7.19      -13.21     35.95 o 
   8  11   9      157.46      132.78     43.74 o 
   9  11   9        3.17        2.88     37.95 o 
  10  11   9      704.81      704.06     76.91 o 
  11  11   9        7.04       46.44     59.06 o 
   0  12   9      153.83      249.93     54.47 o 
   1  12   9        0.06       -0.79     29.69 o 
   2  12   9      663.96      705.80     65.76 o 
   3  12   9      143.89      178.34     38.73 o 
   4  12   9      666.94      649.44     64.21 o 
   5  12   9       95.69       85.51     39.93 o 
   6  12   9      611.71      538.75     85.51 o 
   7  12   9        5.00       16.82     40.06 o 
   8  12   9      284.00      307.30     58.65 o 
   9  12   9       74.03       70.68     50.00 o 
  10  12   9      127.23      135.17     58.41 o 
   1  13   9     1297.04     1376.82     79.97 o 
   2  13   9       12.86      -16.72     32.42 o 
   3  13   9      118.48      135.08     41.28 o 
   4  13   9       41.55       75.15     42.15 o 
   5  13   9      154.34      127.39     44.48 o 
   6  13   9      105.03       63.55     42.05 o 
   7  13   9      648.50      622.65     76.62 o 
   8  13   9       11.95       49.30     51.58 o 
   9  13   9      397.73      301.50     67.20 o 
   0  14   9      273.76      123.76     65.30 o 
   1  14   9       11.06        6.58     40.59 o 
   2  14   9       54.56      125.76     45.35 o 
   3  14   9        0.00        3.85     41.74 o 
   4  14   9      352.98      365.02     59.15 o 
   5  14   9        4.79       -9.68     46.25 o 
   6  14   9      271.27      278.69     60.24 o 
   7  14   9        1.88       18.78     47.59 o 
   1  15   9      194.30      202.95     52.76 o 
   2  15   9       10.49       85.71     46.24 o 
   3  15   9      673.71      928.35     81.14 o 
   4  15   9       55.54       22.36     49.75 o 
   0   0  10     1100.46      990.74     71.15 o 
   1   0  10     2252.70     2226.02     82.00 o 
   2   0  10     9615.02     9594.30    189.57 o 
   3   0  10     3450.87     3350.23    104.06 o 
   4   0  10     9907.28     8844.20    178.27 o 
   5   0  10     2135.35     2113.76     72.37 o 
   6   0  10     1211.99     1056.02     62.84 o 
   7   0  10       81.88       79.08     27.43 o 
   8   0  10     1210.37      950.56     94.34 o 
   9   0  10       48.76      101.59     38.17 o 
  10   0  10     7283.00     6752.72    205.82 o 
  11   0  10      708.54      741.10     75.74 o 
  12   0  10     2557.57     2753.97    142.70 o 
  13   0  10      488.12      639.93     76.70 o 
  14   0  10        5.40      -20.74     49.81 o 
  15   0  10       53.07        8.45     51.77 o 
  16   0  10      194.45      182.43    121.74 o 
   1   1  10        5.72       26.81     12.72 o 
   2   1  10       11.75        9.27     12.25 o 
   3   1  10     1236.31     1110.96     39.59 o 
   4   1  10       36.32       43.03     14.30 o 
   5   1  10     4268.92     4126.19     72.99 o 
   6   1  10      255.97      302.70     26.08 o 
   7   1  10      134.82      117.71     21.21 o 
   8   1  10      421.14      340.45     31.48 o 
   9   1  10      309.04      306.13     35.21 o 
  10   1  10       46.48       45.85     27.94 o 
  11   1  10     1018.92     1103.35     63.57 o 
  12   1  10        0.45        3.55     27.75 o 
  13   1  10      241.10      288.86     42.57 o 
  14   1  10      161.75      145.91     42.00 o 
  15   1  10       12.49      -35.05     35.05 o 
  16   1  10        2.91      -36.91     42.62 o 
   0   2  10     5978.62     5813.37    129.55 o 
   1   2  10      479.33      503.83     26.49 o 
   2   2  10     1045.43     1030.02     36.67 o 
   3   2  10     5766.97     5270.03     85.92 o 
   4   2  10     1919.25     1910.89     49.15 o 
   5   2  10     4316.58     4191.35     73.68 o 
   6   2  10     3425.15     3242.16     68.06 o 
   7   2  10     1252.57     1132.60     52.56 o 
   8   2  10     1201.67     1192.61     55.33 o 
   9   2  10      511.18      533.62     42.73 o 
  10   2  10      449.35      514.53     47.80 o 
  11   2  10     1720.77     1782.88     80.34 o 
  12   2  10      190.01      157.96     35.67 o 
  13   2  10      454.34      482.40     49.34 o 
  14   2  10       22.19      -14.93     35.39 o 
  15   2  10       23.37       40.27     40.09 o 
  16   2  10      217.38      153.34     52.89 o 
   1   3  10     1828.30     1631.69     56.59 o 
   2   3  10        6.16        2.73     12.76 o 
   3   3  10     7760.15     7079.65    107.35 o 
   4   3  10      882.97      881.52     35.55 o 
   5   3  10     4479.06     4403.87     82.07 o 
   6   3  10      128.45       97.89     19.62 o 
   7   3  10      736.59      758.54     43.71 o 
   8   3  10      209.57      197.75     28.40 o 
   9   3  10     1024.02     1056.81     54.03 o 
  10   3  10      640.04      700.39     46.80 o 
  11   3  10     3235.48     3086.11    104.07 o 
  12   3  10       49.53       86.63     32.00 o 
  13   3  10     1225.44     1286.74     78.77 o 
  14   3  10      176.54      186.08     44.26 o 
  15   3  10      377.61      392.43     54.36 o 
   0   4  10     1990.24     2057.27     74.08 o 
   1   4  10       22.98       19.88     13.62 o 
   2   4  10     1741.70     1727.75     48.32 o 
   3   4  10      634.30      629.21     30.54 o 
   4   4  10     3998.15     3634.40     86.36 o 
   5   4  10     3935.99     3494.36     71.42 o 
   6   4  10     1435.69     1427.02     53.36 o 
   7   4  10     1264.14     1214.99     54.79 o 
   8   4  10      245.53      217.96     29.58 o 
   9   4  10      694.22      726.92     46.62 o 
  10   4  10     1964.56     1999.83     76.63 o 
  11   4  10     1235.45     1152.51     65.71 o 
  12   4  10      659.56      697.38     59.64 o 
  13   4  10      376.19      394.78     51.65 o 
  14   4  10        0.11      -19.71     34.56 o 
  15   4  10      130.64      139.47     45.88 o 
   1   5  10     2148.78     2001.69     54.44 o 
   2   5  10        1.28        9.84     13.61 o 
   3   5  10     1108.76     1186.90     43.51 o 
   4   5  10       88.20       87.41     17.49 o 
   5   5  10       48.24       56.82     18.18 o 
   6   5  10       57.06       51.01     19.25 o 
   7   5  10     1046.92     1066.71     50.75 o 
   8   5  10       11.77        8.73     21.28 o 
   9   5  10     1327.88     1266.04     79.36 o 
  10   5  10        2.76       43.61     25.30 o 
  11   5  10      186.26      106.49     34.18 o 
  12   5  10        1.44        7.54     33.71 o 
  13   5  10      915.88      903.51     67.98 o 
  14   5  10        7.30       63.45     40.04 o 
  15   5  10     1134.44     1288.47     93.46 o 
   0   6  10     4065.42     3842.23    102.44 o 
   1   6  10      421.11      462.02     30.52 o 
   2   6  10     3189.36     2946.63     62.22 o 
   3   6  10     2013.02     1931.72     53.03 o 
   4   6  10     2802.37     2685.78     64.88 o 
   5   6  10     3026.00     3001.88     75.60 o 
   6   6  10     1081.24     1047.15     47.97 o 
   7   6  10      244.16      226.21     27.91 o 
   8   6  10      882.71      924.67     50.82 o 
   9   6  10      314.04      305.98     35.55 o 
  10   6  10      784.99      886.92     58.30 o 
  11   6  10     1044.39     1046.20     60.37 o 
  12   6  10      459.21      574.11     48.81 o 
  13   6  10      786.95      870.41     69.99 o 
  14   6  10      655.86      695.55     64.52 o 
   1   7  10      496.86      447.35     28.14 o 
   2   7  10        9.62      -11.58     15.31 o 
   3   7  10      751.66      732.27     37.95 o 
   4   7  10       77.38       98.00     19.72 o 
   5   7  10       25.52       -6.43     18.55 o 
   6   7  10       10.10        9.44     19.20 o 
   7   7  10        6.32        8.53     21.40 o 
   8   7  10       45.61       -1.19     23.18 o 
   9   7  10        0.00      -14.61     24.40 o 
  10   7  10      130.09       89.80     29.69 o 
  11   7  10      153.28      154.52     34.70 o 
  12   7  10       38.32       43.28     32.08 o 
  13   7  10        0.31       52.32     41.91 o 
  14   7  10        1.00       19.74     49.13 o 
   0   8  10     6220.87     5823.67    152.98 o 
   1   8  10     1348.39     1316.29     46.57 o 
   2   8  10     1805.42     1881.23     57.35 o 
   3   8  10     5520.22     4976.56     97.33 o 
   4   8  10       58.46       52.21     21.13 o 
   5   8  10      957.83      862.51     44.84 o 
   6   8  10     1458.44     1567.33     59.63 o 
   7   8  10       28.34      -15.57     23.63 o 
   8   8  10     2509.51     2525.82     79.20 o 
   9   8  10      397.36      407.11     69.84 o 
  10   8  10       15.00       60.75     34.34 o 
  11   8  10     1286.66     1419.86     81.96 o 
  12   8  10       65.74       81.97     49.45 o 
  13   8  10      722.41      710.38     69.79 o 
   1   9  10     3601.08     3456.93     77.89 o 
   2   9  10      267.91      279.19     27.22 o 
   3   9  10      256.34      251.58     29.97 o 
   4   9  10        9.03        0.40     22.39 o 
   5   9  10     1079.48     1025.23     57.21 o 
   6   9  10        0.18       -0.91     24.05 o 
   7   9  10     2655.89     2721.17     95.78 o 
   8   9  10        0.01       37.00     28.96 o 
   9   9  10      972.45     1004.63     68.24 o 
  10   9  10       42.45       68.19     36.31 o 
  11   9  10        3.58      -33.39     33.39 o 
  12   9  10      171.32      135.66     47.91 o 
  13   9  10      200.96      229.05     53.93 o 
   0  10  10      266.77      225.67     46.61 o 
   1  10  10      764.22      706.74     49.32 o 
   2  10  10       47.82        5.03     26.74 o 
   3  10  10     1339.42     1357.14     66.69 o 
   4  10  10        7.87       19.11     25.21 o 
   5  10  10      609.79      547.15     58.54 o 
   6  10  10        6.14       58.05     28.73 o 
   7  10  10       11.09       26.49     29.86 o 
   8  10  10        1.99       68.56     34.14 o 
   9  10  10      209.01      197.81     46.95 o 
  10  10  10      148.98      139.88     48.22 o 
  11  10  10      644.83      457.46     61.76 o 
  12  10  10       12.03      -43.20     43.20 o 
   1  11  10     2214.24     2332.49     97.29 o 
   2  11  10       76.35       99.28     33.71 o 
   3  11  10      306.34      273.69     40.69 o 
   4  11  10       67.96       60.17     35.70 o 
   5  11  10      720.02      730.55     84.55 o 
   6  11  10        2.45       21.64     36.15 o 
   7  11  10     1144.17     1142.33     81.78 o 
   8  11  10       76.12       63.76     40.97 o 
   9  11  10      155.11      128.37     48.74 o 
  10  11  10        4.38      -21.07     43.69 o 
  11  11  10      189.19      219.73     58.60 o 
   0  12  10     1026.95     1135.41     95.29 o 
   1  12  10       19.12        6.02     35.75 o 
   2  12  10      109.94      138.78     42.20 o 
   3  12  10      547.44      558.69     79.55 o 
   4  12  10        3.13       11.67     36.97 o 
   5  12  10      803.63      838.04     72.87 o 
   6  12  10      582.58      528.77     61.53 o 
   7  12  10       69.94       88.11     45.79 o 
   8  12  10      971.41     1053.92     81.36 o 
   9  12  10      199.36      205.66     65.20 o 
   1  13  10       74.92       69.72     38.81 o 
   2  13  10       11.99       59.30     36.06 o 
   3  13  10      430.13      347.23     54.43 o 
   4  13  10        5.92       44.83     40.98 o 
   5  13  10       38.69       15.58     56.67 o 
   6  13  10       75.90      136.75     46.33 o 
   7  13  10      207.74      139.79     50.14 o 
   8  13  10       12.60       -4.93     47.44 o 
   0  14  10      109.05      198.02     69.30 o 
   1  14  10        8.48       -7.72     41.22 o 
   2  14  10       91.67      120.75     44.70 o 
   3  14  10      128.40       90.52     47.78 o 
   4  14  10      420.59      351.97     59.16 o 
   5  14  10      119.50       98.78     47.77 o 
   6  14  10      627.83      688.14     83.74 o 
   1  15  10      334.46      338.21     59.83 o 
   2  15  10       26.64      -25.71     48.29 o 
   1   1  11      324.28      380.71     24.29 o 
   2   1  11     1949.55     1891.41     51.17 o 
   3   1  11     6652.02     6463.85    102.18 o 
   4   1  11      896.61      788.54     33.97 o 
   5   1  11     2605.26     2539.22     63.20 o 
   6   1  11        0.05       15.55     16.61 o 
   7   1  11      516.17      531.97     37.89 o 
   8   1  11        7.95       37.74     22.69 o 
   9   1  11     2541.18     2503.34     90.54 o 
  10   1  11      293.44      311.91     39.54 o 
  11   1  11     1329.96     1317.92     71.35 o 
  12   1  11     1949.28     2037.95     92.42 o 
  13   1  11       19.09       34.50     35.65 o 
  14   1  11      101.86      122.82     42.93 o 
  15   1  11      398.61      437.46     55.83 o 
   0   2  11      269.67      248.54     34.57 o 
   1   2  11      374.69      384.35     25.89 o 
   2   2  11      540.58      503.53     28.08 o 
   3   2  11     1170.94     1136.56     40.55 o 
   4   2  11     3872.90     3683.09     70.19 o 
   5   2  11       69.72       99.14     18.85 o 
   6   2  11     1866.38     1776.30     59.48 o 
   7   2  11       40.69       22.78     20.79 o 
   8   2  11        9.39       -3.17     21.47 o 
   9   2  11      158.41      158.43     29.09 o 
  10   2  11      768.00      836.59     56.97 o 
  11   2  11       16.74       -5.99     31.03 o 
  12   2  11      321.48      366.87     44.82 o 
  13   2  11      168.58      163.44     40.03 o 
  14   2  11       28.02       61.25     40.65 o 
  15   2  11        0.04      -37.88     39.49 o 
   1   3  11       43.17       32.05     14.50 o 
   2   3  11      383.23      438.71     26.60 o 
   3   3  11        4.59       24.82     14.71 o 
   4   3  11     1492.37     1450.61     45.81 o 
   5   3  11     1798.90     1645.14     52.65 o 
   6   3  11      360.38      370.22     29.82 o 
   7   3  11     4671.15     4491.14    106.67 o 
   8   3  11      808.98      806.22     51.28 o 
   9   3  11      251.50      268.65     35.52 o 
  10   3  11     1314.19     1294.99     73.52 o 
  11   3  11      133.27       62.04     34.93 o 
  12   3  11       26.18       56.20     34.01 o 
  13   3  11      493.86      573.43     56.15 o 
  14   3  11        0.56       29.01     37.84 o 
  15   3  11       20.19       77.64     43.48 o 
   0   4  11     4151.62     3761.80    102.71 o 
   1   4  11      115.27      105.57     21.34 o 
   2   4  11     1793.11     1698.99     52.03 o 
   3   4  11        0.20      -10.60     14.15 o 
   4   4  11      949.10      970.17     40.23 o 
   5   4  11       22.66       16.58     17.81 o 
   6   4  11      237.96      287.44     27.60 o 
   7   4  11       29.56       51.11     22.90 o 
   8   4  11     1462.67     1448.68     64.00 o 
   9   4  11      100.09       77.18     26.59 o 
  10   4  11      704.61      737.13     50.81 o 
  11   4  11       24.27       12.20     30.12 o 
  12   4  11      340.07      396.19     48.14 o 
  13   4  11        0.01       11.61     34.69 o 
  14   4  11      771.75      770.61     63.67 o 
  15   4  11        0.33       48.43     50.53 o 
   1   5  11     1129.00     1067.98     42.75 o 
   2   5  11      224.84      222.64     21.80 o 
   3   5  11      714.48      705.81     34.08 o 
   4   5  11     1331.23     1355.97     48.32 o 
   5   5  11        4.76       -4.42     16.91 o 
   6   5  11     1501.16     1523.24     61.49 o 
   7   5  11      235.11      263.26     31.20 o 
   8   5  11      692.14      669.44     53.98 o 
   9   5  11       40.35        4.24     24.91 o 
  10   5  11      459.14      375.69     53.44 o 
  11   5  11     1838.24     1836.84     92.14 o 
  12   5  11      148.92      121.44     37.55 o 
  13   5  11      611.47      541.33     55.42 o 
  14   5  11      114.25      101.34     42.16 o 
   0   6  11     3702.17     3530.27    132.07 o 
   1   6  11       33.66       35.11     15.70 o 
   2   6  11      362.74      341.10     30.41 o 
   3   6  11       52.95       33.63     16.85 o 
   4   6  11      715.44      680.95     38.50 o 
   5   6  11      189.74      214.38     26.36 o 
   6   6  11      876.63      832.82     44.67 o 
   7   6  11      232.87      210.62     29.97 o 
   8   6  11     1361.70     1348.63     65.06 o 
   9   6  11       82.05       97.46     29.28 o 
  10   6  11       10.57        1.27     26.49 o 
  11   6  11       11.89       -8.72     29.19 o 
  12   6  11       55.86      -18.84     34.55 o 
  13   6  11      203.26      149.82     41.25 o 
  14   6  11      504.01      513.89     60.33 o 
   1   7  11     5772.35     5565.08    111.26 o 
   2   7  11      441.64      455.82     29.95 o 
   3   7  11      366.82      335.63     35.91 o 
   4   7  11       87.59      113.79     23.31 o 
   5   7  11      400.33      427.77     33.50 o 
   6   7  11      235.50      230.35     33.64 o 
   7   7  11      430.66      411.70     40.62 o 
   8   7  11       10.13       11.68     25.88 o 
   9   7  11      165.70      129.72     30.84 o 
  10   7  11        1.98      -25.20     27.16 o 
  11   7  11      344.51      382.54     43.30 o 
  12   7  11      297.03      280.04     46.93 o 
  13   7  11     1533.90     1493.45     97.28 o 
   0   8  11      149.86      156.24     30.79 o 
   1   8  11      171.20      178.31     22.86 o 
   2   8  11      243.55      208.29     30.64 o 
   3   8  11      133.58      156.41     24.16 o 
   4   8  11      427.11      442.65     33.79 o 
   5   8  11        5.68       15.65     21.51 o 
   6   8  11       49.19       52.66     24.87 o 
   7   8  11       16.91       -8.69     23.54 o 
   8   8  11      325.52      385.74     42.68 o 
   9   8  11       17.29       41.76     30.77 o 
  10   8  11      119.26       21.88     37.39 o 
  11   8  11        4.09       -1.99     32.85 o 
  12   8  11        4.29      -37.21     38.86 o 
  13   8  11        4.41      -14.78     52.88 o 
   1   9  11     1896.31     2083.36     64.81 o 
   2   9  11     1363.86     1300.03     76.84 o 
   3   9  11      747.68      765.30     44.12 o 
   4   9  11      119.42       63.44     24.72 o 
   5   9  11      150.50      157.28     48.97 o 
   6   9  11       79.79       96.62     29.61 o 
   7   9  11      208.13      197.73     38.06 o 
   8   9  11       96.59      160.93     37.82 o 
   9   9  11       84.36       80.24     35.70 o 
  10   9  11        2.82       -3.91     34.64 o 
  11   9  11      114.77      175.05     46.12 o 
  12   9  11      454.51      329.08     57.95 o 
   0  10  11     2587.32     2475.90    127.53 o 
   1  10  11       38.46       64.51     27.47 o 
   2  10  11      910.59      938.40     62.16 o 
   3  10  11       54.06       -0.01     29.61 o 
   4  10  11      217.24      235.15     39.53 o 
   5  10  11      425.44      371.72     50.38 o 
   6  10  11     1542.17     1641.98     83.32 o 
   7  10  11        6.58       -9.57     32.08 o 
   8  10  11     1061.58     1043.03     71.62 o 
   9  10  11      434.05      389.12     70.17 o 
  10  10  11      215.91      368.77     63.20 o 
  11  10  11      185.45      204.28     55.49 o 
   1  11  11        0.33      -21.65     29.91 o 
   2  11  11        1.77       22.70     31.89 o 
   3  11  11      311.12      202.84     53.83 o 
   4  11  11      283.17      305.52     50.05 o 
   5  11  11       18.35        6.98     38.27 o 
   6  11  11      383.38      347.81     53.85 o 
   7  11  11      589.44      590.19     63.70 o 
   8  11  11        0.31      -29.29     50.83 o 
   9  11  11      394.05      462.87     63.74 o 
  10  11  11       48.51       96.32     53.32 o 
   0  12  11     1057.19      993.77    109.96 o 
   1  12  11        0.01       -2.27     34.24 o 
   2  12  11      651.71      730.69     63.84 o 
   3  12  11       19.57       84.36     38.99 o 
   4  12  11      563.18      508.66     60.94 o 
   5  12  11       12.71       43.23     40.26 o 
   6  12  11      154.33      146.08     44.72 o 
   7  12  11       58.79       52.82     43.97 o 
   8  12  11      360.86      443.35    120.77 o 
   1  13  11       98.86      202.12     48.95 o 
   2  13  11        4.40        3.25     41.90 o 
   3  13  11      134.20      136.88     49.51 o 
   4  13  11      503.43      614.88     77.64 o 
   5  13  11      543.21      670.61     88.79 o 
   6  13  11      257.55      344.33     60.10 o 
   7  13  11     1844.60     2132.67    133.21 o 
   0  14  11      341.03      364.06     81.48 o 
   1  14  11       17.19       16.01     44.27 o 
   2  14  11       42.95       17.82     51.19 o 
   3  14  11       99.69       99.00     48.88 o 
   4  14  11      112.77      276.50     57.33 o 
   0   0  12      381.35      369.91     63.22 o 
   1   0  12      228.78      250.49     33.76 o 
   2   0  12      102.06      191.88     40.13 o 
   3   0  12      517.95      589.12     49.21 o 
   4   0  12     3498.75     3540.27    119.52 o 
   5   0  12     8115.08     7632.44    189.65 o 
   6   0  12     3700.78     3718.32    118.66 o 
   7   0  12       87.83      114.05     34.25 o 
   8   0  12     5320.83     4995.78    170.98 o 
   9   0  12     1352.93     1291.59    122.11 o 
  10   0  12     2885.13     2697.86    178.31 o 
  11   0  12      108.22      202.02     53.99 o 
  12   0  12      692.86      806.76     88.42 o 
  13   0  12      316.03      379.88     69.37 o 
  14   0  12        9.39       -4.93     62.59 o 
   1   1  12      237.06      229.15     21.57 o 
   2   1  12     1192.86     1123.47     42.13 o 
   3   1  12     1425.64     1436.84     47.39 o 
   4   1  12        0.01        6.82     15.45 o 
   5   1  12      795.92      733.63     39.37 o 
   6   1  12      368.73      374.13     31.36 o 
   7   1  12        5.24       10.21     20.82 o 
   8   1  12       48.20       66.67     27.98 o 
   9   1  12        6.25        9.75     26.12 o 
  10   1  12      181.22      193.60     35.66 o 
  11   1  12      501.39      534.68     52.58 o 
  12   1  12      103.68      125.43     39.61 o 
  13   1  12       12.09       33.85     35.76 o 
  14   1  12       77.58       47.61     41.90 o 
   0   2  12      628.53      707.05     53.57 o 
   1   2  12      171.98      124.39     18.83 o 
   2   2  12       89.63       96.07     22.69 o 
   3   2  12      374.34      436.83     28.00 o 
   4   2  12      638.32      721.22     35.15 o 
   5   2  12      982.20      942.87     42.23 o 
   6   2  12     4682.63     4622.09    103.92 o 
   7   2  12      286.56      295.00     32.35 o 
   8   2  12     3274.05     3164.18    115.70 o 
   9   2  12        3.52       -8.07     26.23 o 
  10   2  12     1262.13     1266.82     69.94 o 
  11   2  12        4.97       40.90     31.67 o 
  12   2  12       91.94      104.95     37.43 o 
  13   2  12       23.80       31.05     38.82 o 
  14   2  12      159.62      134.88     45.90 o 
   1   3  12      297.32      210.02     20.88 o 
   2   3  12      399.95      414.54     27.43 o 
   3   3  12     3209.70     3009.41     66.58 o 
   4   3  12        0.29      -15.10     15.64 o 
   5   3  12     3034.78     2946.51     72.30 o 
   6   3  12      338.28      264.12     30.62 o 
   7   3  12     1052.65     1085.37     55.57 o 
   8   3  12      114.11      156.10     30.29 o 
   9   3  12     1984.88     2020.67     79.37 o 
  10   3  12       78.91      121.70     34.10 o 
  11   3  12      895.87      943.66     63.43 o 
  12   3  12        2.41        6.43     34.63 o 
  13   3  12       52.40       35.21     37.00 o 
  14   3  12       34.10       47.47     40.23 o 
   0   4  12     3230.38     3094.40     93.60 o 
   1   4  12      248.99      180.50     26.04 o 
   2   4  12     2725.80     2601.96     63.49 o 
   3   4  12      418.96      495.70     30.45 o 
   4   4  12       97.32      111.10     20.69 o 
   5   4  12        1.56       -5.28     18.75 o 
   6   4  12     1348.41     1349.50     60.30 o 
   7   4  12      104.28      112.21     38.73 o 
   8   4  12     1371.48     1405.56     68.42 o 
   9   4  12     1070.67     1080.23     63.14 o 
  10   4  12       47.69       31.30     33.70 o 
  11   4  12        0.06       35.93     34.56 o 
  12   4  12      415.18      439.28     53.32 o 
  13   4  12      921.87      863.27     67.06 o 
  14   4  12      499.33      400.09     55.16 o 
   1   5  12     1884.72     1947.02     59.51 o 
   2   5  12     1717.10     1680.73     57.04 o 
   3   5  12      656.46      627.25     38.10 o 
   4   5  12        0.75      -15.39     18.84 o 
   5   5  12      497.40      541.58     36.22 o 
   6   5  12      909.13      922.27     47.64 o 
   7   5  12     2099.18     2126.45     78.14 o 
   8   5  12        4.57        3.90     24.38 o 
   9   5  12     1020.01      972.92     57.54 o 
  10   5  12       32.24       48.52     29.72 o 
  11   5  12       28.06       38.47     33.42 o 
  12   5  12      301.79      286.22     46.09 o 
  13   5  12      314.64      250.28     51.10 o 
   0   6  12     5743.27     5204.24    132.01 o 
   1   6  12        3.69       16.25     17.05 o 
   2   6  12     2632.31     2586.58     90.31 o 
   3   6  12      202.55      140.75     27.53 o 
   4   6  12      543.22      417.99     35.26 o 
   5   6  12      564.38      483.50     34.78 o 
   6   6  12      339.13      308.86     42.06 o 
   7   6  12        0.13       11.36     24.78 o 
   8   6  12        4.94        9.84     26.00 o 
   9   6  12        5.18       -0.11     27.09 o 
  10   6  12      121.68      109.44     33.22 o 
  11   6  12       54.08       79.99     36.45 o 
  12   6  12      717.87      789.36     67.25 o 
  13   6  12       90.18       38.87     38.42 o 
   1   7  12      447.08      366.35     29.37 o 
   2   7  12     1368.16     1324.27     49.78 o 
   3   7  12      199.71      240.23     29.39 o 
   4   7  12       49.48       64.20     26.59 o 
   5   7  12        0.01        2.15     21.19 o 
   6   7  12      575.13      535.53     39.61 o 
   7   7  12      251.76      221.57     33.73 o 
   8   7  12      168.16      141.65     34.46 o 
   9   7  12       76.49       71.29     31.24 o 
  10   7  12        2.94       58.54     33.15 o 
  11   7  12        5.73       27.07     32.71 o 
  12   7  12      258.50      269.79     50.01 o 
   0   8  12     4424.33     4511.76    123.78 o 
   1   8  12      374.60      349.36     31.84 o 
   2   8  12     2541.84     2465.45     74.93 o 
   3   8  12        0.77       39.18     21.76 o 
   4   8  12      815.41      826.77     46.53 o 
   5   8  12      537.72      596.56     41.74 o 
   6   8  12       31.87       36.64     25.56 o 
   7   8  12       58.01       69.54     28.43 o 
   8   8  12       72.03       79.48     34.26 o 
   9   8  12      282.80      306.81     44.50 o 
  10   8  12       24.43       17.28     38.16 o 
  11   8  12        0.00      -11.16     36.10 o 
  12   8  12      207.09       68.36     47.81 o 
   1   9  12     1035.86     1110.72     52.44 o 
   2   9  12       18.88       35.63     24.13 o 
   3   9  12      180.61      161.36     30.59 o 
   4   9  12        4.16       36.66     24.97 o 
   5   9  12      193.50      250.88     37.23 o 
   6   9  12       86.35       55.23     32.39 o 
   7   9  12      812.62      955.00     66.83 o 
   8   9  12      140.60      187.06     42.05 o 
   9   9  12      130.21      146.21     42.58 o 
  10   9  12      141.17      160.22     50.94 o 
  11   9  12       83.13      129.29     44.45 o 
   0  10  12      256.37      257.09     54.12 o 
   1  10  12      134.78      109.01     34.48 o 
   2  10  12      686.23      703.98     58.24 o 
   3  10  12      208.04      221.91     39.87 o 
   4  10  12      102.75       34.47     34.56 o 
   5  10  12       92.83      143.42     37.15 o 
   6  10  12      152.13      199.36     38.80 o 
   7  10  12       73.29       92.98     35.67 o 
   8  10  12      246.59      305.93     48.73 o 
   9  10  12        7.08       41.66     39.85 o 
  10  10  12        2.46        8.51     39.64 o 
   1  11  12      854.46      821.39     63.81 o 
   2  11  12      183.03      204.64     45.30 o 
   3  11  12       59.44       73.32     39.02 o 
   4  11  12        7.74       32.36     37.49 o 
   5  11  12      842.06      983.82     84.85 o 
   6  11  12       81.83       50.23     42.70 o 
   7  11  12     1115.56     1312.62     90.17 o 
   8  11  12        1.87      -26.60     45.30 o 
   9  11  12      266.27      224.68     60.23 o 
   0  12  12        2.20       18.26     65.63 o 
   1  12  12      272.20      258.67     50.91 o 
   2  12  12       70.55      139.45     45.14 o 
   3  12  12      463.07      516.96     79.71 o 
   4  12  12      139.29      224.28     48.99 o 
   5  12  12       99.82      145.04     49.37 o 
   6  12  12      578.09      513.17     72.46 o 
   7  12  12       68.95       71.00     48.94 o 
   1  13  12       25.92       37.61     44.36 o 
   2  13  12       83.65       25.41     46.41 o 
   3  13  12      323.07      249.10     54.41 o 
   4  13  12       19.28       33.72     44.32 o 
   5  13  12       72.92       99.64     48.45 o 
   1   1  13       46.17       60.26     17.89 o 
   2   1  13      717.03      681.82     35.02 o 
   3   1  13      504.38      549.47     32.94 o 
   4   1  13     1530.20     1460.37     53.39 o 
   5   1  13     1902.13     1832.35     64.50 o 
   6   1  13      802.25      857.39     49.57 o 
   7   1  13     4301.72     4178.87    104.62 o 
   8   1  13      588.45      597.83     53.59 o 
   9   1  13     3288.48     3496.90    114.81 o 
  10   1  13     2298.32     2183.88    101.18 o 
  11   1  13     1330.57     1327.72     76.63 o 
  12   1  13      180.05      151.91     42.24 o 
  13   1  13      258.80      254.33     48.15 o 
  14   1  13      131.16       86.68     44.94 o 
   0   2  13     3401.90     3316.09    125.82 o 
   1   2  13     1946.62     1720.15     56.60 o 
   2   2  13     1640.35     1510.46     51.18 o 
   3   2  13     1313.16     1229.37     46.73 o 
   4   2  13     2078.50     2054.13     63.46 o 
   5   2  13      960.31      873.42     46.11 o 
   6   2  13      937.18      928.16     51.33 o 
   7   2  13      285.65      290.43     34.34 o 
   8   2  13      635.47      685.94     48.61 o 
   9   2  13      569.71      487.20     48.02 o 
  10   2  13     1410.59     1408.68     76.63 o 
  11   2  13       63.74       38.39     34.96 o 
  12   2  13     1331.01     1350.82     84.70 o 
  13   2  13      154.17      115.86     42.67 o 
  14   2  13      248.84      208.59     54.98 o 
   1   3  13       91.92       68.35     17.46 o 
   2   3  13     1398.38     1273.99     47.22 o 
   3   3  13     1278.37     1237.12     47.79 o 
   4   3  13        2.95       20.40     18.63 o 
   5   3  13      121.42      126.36     26.15 o 
   6   3  13       10.74       29.34     23.15 o 
   7   3  13      675.01      642.98     45.79 o 
   8   3  13      201.27      153.55     31.09 o 
   9   3  13      587.59      609.89     51.16 o 
  10   3  13      102.48      107.79     34.94 o 
  11   3  13      184.20      233.12     42.27 o 
  12   3  13      486.90      614.80     58.12 o 
  13   3  13       38.00       16.16     39.70 o 
   0   4  13     2274.73     2222.82     94.40 o 
   1   4  13        3.22       19.31     16.59 o 
   2   4  13     4786.34     4471.16     90.17 o 
   3   4  13       31.25       16.69     17.73 o 
   4   4  13     2408.33     2588.85     75.88 o 
   5   4  13      166.70      148.95     25.63 o 
   6   4  13      975.26     1084.01     56.62 o 
   7   4  13      174.40      217.74     32.14 o 
   8   4  13      572.85      610.49     46.64 o 
   9   4  13       25.14       41.38     29.01 o 
  10   4  13      751.95      662.03     55.15 o 
  11   4  13        2.77       46.83     34.75 o 
  12   4  13      778.79      791.70     65.10 o 
  13   4  13        1.50        8.64     46.19 o 
   1   5  13     4162.46     3763.18     88.49 o 
   2   5  13     1839.04     1810.39     57.51 o 
   3   5  13     2850.54     2715.95     70.27 o 
   4   5  13      587.28      607.13     39.69 o 
   5   5  13      808.33      778.41     44.98 o 
   6   5  13       33.54       21.28     26.24 o 
   7   5  13       13.43       -1.23     26.38 o 
   8   5  13        0.61       -2.62     28.73 o 
   9   5  13       27.60       23.54     32.45 o 
  10   5  13      124.80      111.61     38.00 o 
  11   5  13       47.74       18.22     41.93 o 
  12   5  13      838.07      970.60     70.37 o 
  13   5  13      532.96      602.88     61.49 o 
   0   6  13       62.44       80.45     28.73 o 
   1   6  13      627.92      642.89     39.80 o 
   2   6  13       83.60       92.92     20.57 o 
   3   6  13      569.34      538.27     38.30 o 
   4   6  13      672.48      591.80     43.92 o 
   5   6  13      822.92      800.40     48.82 o 
   6   6  13      192.56      177.49     35.12 o 
   7   6  13       57.25       63.53     27.94 o 
   8   6  13      125.11      100.15     30.37 o 
   9   6  13      477.06      351.28     40.59 o 
  10   6  13       59.59        6.45     30.12 o 
  11   6  13       24.97       37.43     35.13 o 
  12   6  13       98.59      123.29     42.51 o 
   1   7  13     5696.70     5293.22    148.12 o 
   2   7  13        2.40       16.66     20.91 o 
   3   7  13     2095.81     2087.57     76.65 o 
   4   7  13      484.54      467.62     37.48 o 
   5   7  13      308.04      363.28     34.88 o 
   6   7  13      487.62      534.90     43.47 o 
   7   7  13      135.41      178.66     34.07 o 
   8   7  13       68.84       47.64     29.19 o 
   9   7  13       16.90        5.85     31.15 o 
  10   7  13      950.98      938.02     62.02 o 
  11   7  13      240.70      270.82     46.33 o 
  12   7  13       32.85       10.62     46.40 o 
   0   8  13      699.67      790.76     58.25 o 
   1   8  13       14.73      -10.58     21.30 o 
   2   8  13      282.50      271.58     35.20 o 
   3   8  13        4.63       22.94     23.43 o 
   4   8  13       48.19       44.60     25.33 o 
   5   8  13       11.29       34.86     25.02 o 
   6   8  13      162.10      167.08     30.92 o 
   7   8  13       18.82       30.90     30.18 o 
   8   8  13      515.66      502.04     49.21 o 
   9   8  13        0.11        9.57     35.05 o 
  10   8  13      137.24      130.50     43.14 o 
  11   8  13       13.71       68.99     41.82 o 
   1   9  13     1068.91     1049.42     60.51 o 
   2   9  13       94.16       68.96     29.55 o 
   3   9  13      345.45      370.72     38.95 o 
   4   9  13      310.32      316.01     38.02 o 
   5   9  13       43.49       61.43     33.06 o 
   6   9  13      510.45      663.48     55.90 o 
   7   9  13       18.01       -4.83     35.39 o 
   8   9  13       48.14       54.91     37.45 o 
   9   9  13        4.09       33.54     39.90 o 
  10   9  13      624.36      637.14     63.02 o 
   0  10  13     1671.53     1865.45    140.56 o 
   1  10  13      645.50      691.19     58.86 o 
   2  10  13      474.06      560.99     59.31 o 
   3  10  13      174.90      126.10     36.86 o 
   4  10  13      345.42      311.03     48.91 o 
   5  10  13      699.99      687.83     59.35 o 
   6  10  13      569.81      584.48     62.90 o 
   7  10  13        3.92      -40.57     40.57 o 
   8  10  13      292.15      319.15     58.04 o 
   9  10  13      249.74      201.55     50.09 o 
   1  11  13      130.28       88.43     38.51 o 
   2  11  13      844.10      725.01     67.43 o 
   3  11  13       65.77       30.89     38.98 o 
   4  11  13      344.60      347.84     53.73 o 
   5  11  13      559.02      440.55     87.49 o 
   6  11  13        5.21       54.33     43.77 o 
   7  11  13      913.60     1117.85     95.04 o 
   0  12  13       77.95       33.48     61.32 o 
   1  12  13       84.72       78.06     48.85 o 
   2  12  13      239.16      324.79     54.87 o 
   3  12  13       17.18       -8.78     42.87 o 
   4  12  13      170.38      156.13     49.20 o 
   5  12  13       13.28       52.48     47.37 o 
   1  13  13      228.13      212.99     58.68 o 
   2  13  13       77.83      177.89     55.71 o 
   0   0  14       16.71       22.97     34.76 o 
   1   0  14      943.47      898.29     58.33 o 
   2   0  14     1982.90     2029.92    109.99 o 
   3   0  14       55.79       64.49     27.21 o 
   4   0  14     2385.13     2274.32    104.86 o 
   5   0  14      659.73      727.50     61.91 o 
   6   0  14      598.20      693.85     61.91 o 
   7   0  14      317.46      253.89     69.53 o 
   8   0  14      938.76     1110.37     93.96 o 
   9   0  14     1926.86     2044.08    129.48 o 
  10   0  14      270.66      332.07     65.75 o 
  11   0  14      318.73      382.94     67.62 o 
  12   0  14        6.82       19.89     53.34 o 
  13   0  14       23.15      -27.61     58.29 o 
   1   1  14     1360.32     1415.30     53.83 o 
   2   1  14      390.91      400.24     29.16 o 
   3   1  14        6.08        5.85     18.90 o 
   4   1  14       53.14       50.82     21.70 o 
   5   1  14       23.13       41.18     30.38 o 
   6   1  14      652.34      644.41     46.75 o 
   7   1  14      175.47      143.68     33.40 o 
   8   1  14       63.62       65.95     31.77 o 
   9   1  14       98.50      128.67     49.62 o 
  10   1  14       56.15       21.92     34.39 o 
  11   1  14      145.27      164.34     41.67 o 
  12   1  14      101.96       87.75     40.57 o 
  13   1  14      224.70      244.21     51.38 o 
   0   2  14      704.42      743.40     60.30 o 
   1   2  14      442.13      403.90     30.24 o 
   2   2  14      988.61     1025.84     44.76 o 
   3   2  14      576.73      593.05     37.11 o 
   4   2  14      659.63      669.30     40.13 o 
   5   2  14      319.35      284.02     33.64 o 
   6   2  14       18.06       12.75     23.74 o 
   7   2  14       96.02      125.97     29.88 o 
   8   2  14       83.56       74.15     31.33 o 
   9   2  14      428.47      431.01     47.73 o 
  10   2  14      132.70      128.87     39.51 o 
  11   2  14      674.08      653.41     70.43 o 
  12   2  14      193.90      182.85     47.15 o 
  13   2  14      626.49      811.28     69.02 o 
   1   3  14     2390.12     2342.83     69.31 o 
   2   3  14      767.87      785.77     39.61 o 
   3   3  14      262.65      254.96     32.33 o 
   4   3  14        4.93       23.94     20.12 o 
   5   3  14      478.24      564.50     43.27 o 
   6   3  14      266.56      318.74     35.63 o 
   7   3  14     1474.89     1486.38     69.17 o 
   8   3  14       15.21       -2.17     27.75 o 
   9   3  14      577.19      634.42     61.65 o 
  10   3  14      107.83       69.01     37.41 o 
  11   3  14      392.36      307.15     77.31 o 
  12   3  14      283.51      290.74     47.89 o 
   0   4  14      144.32      116.70     31.71 o 
   1   4  14     1208.41     1255.25     49.76 o 
   2   4  14       49.92       25.29     20.34 o 
   3   4  14     1466.79     1460.48     56.68 o 
   4   4  14       81.13       44.59     22.77 o 
   5   4  14      203.65      221.24     31.68 o 
   6   4  14      412.75      439.06     40.06 o 
   7   4  14      163.75      161.72     32.42 o 
   8   4  14      335.52      397.84     42.96 o 
   9   4  14        0.58       17.85     31.64 o 
  10   4  14       30.86       68.93     36.16 o 
  11   4  14      603.69      756.71     63.76 o 
  12   4  14       87.51       83.31     41.58 o 
   1   5  14      457.29      512.00     35.12 o 
   2   5  14      180.88      219.22     26.03 o 
   3   5  14     1130.56     1095.95     53.41 o 
   4   5  14        5.40      -15.93     25.17 o 
   5   5  14      989.27      976.43     55.21 o 
   6   5  14       64.93       58.18     27.39 o 
   7   5  14      695.96      682.00     49.70 o 
   8   5  14      145.65      207.24     36.52 o 
   9   5  14      460.73      445.23     46.54 o 
  10   5  14      128.82      201.56     42.79 o 
  11   5  14      131.35      133.72     42.68 o 
  12   5  14       17.92       24.87     44.80 o 
   0   6  14      574.41      586.72     60.68 o 
   1   6  14       28.78       38.19     21.62 o 
   2   6  14      130.56      139.59     24.73 o 
   3   6  14      980.55      969.13     52.29 o 
   4   6  14      504.39      545.67     43.05 o 
   5   6  14      406.72      440.14     44.51 o 
   6   6  14     1395.34     1601.37     78.15 o 
   7   6  14       34.68       11.57     31.49 o 
   8   6  14      718.08      769.22     58.75 o 
   9   6  14      432.68      336.42     49.95 o 
  10   6  14      577.52      567.07     85.23 o 
  11   6  14      499.14      504.94     58.07 o 
   1   7  14       12.47       15.60     21.21 o 
   2   7  14       34.98       34.95     24.64 o 
   3   7  14       48.29       56.88     27.40 o 
   4   7  14      381.88      417.38     37.86 o 
   5   7  14      107.47      105.16     30.26 o 
   6   7  14        0.45       16.22     27.34 o 
   7   7  14        6.13       -8.57     29.33 o 
   8   7  14      299.49      301.74     42.05 o 
   9   7  14        0.10      -19.67     32.55 o 
  10   7  14      160.29       96.78     38.07 o 
   0   8  14      286.97      317.98     43.92 o 
   1   8  14        6.48       -7.62     23.07 o 
   2   8  14      342.09      361.21     35.78 o 
   3   8  14       68.08       92.69     30.18 o 
   4   8  14      604.25      729.89     48.70 o 
   5   8  14     2122.68     2171.08     79.42 o 
   6   8  14     1207.60     1397.89     69.38 o 
   7   8  14       66.81      115.12     37.76 o 
   8   8  14      527.06      552.56     53.26 o 
   9   8  14     1118.71     1306.88     83.50 o 
  10   8  14      482.28      599.56     63.40 o 
   1   9  14       99.81      118.97     29.97 o 
   2   9  14      236.48      223.79     36.86 o 
   3   9  14      501.62      464.74     42.62 o 
   4   9  14       99.97       75.36     33.51 o 
   5   9  14      300.72      279.65     43.02 o 
   6   9  14      365.62      441.14     50.64 o 
   7   9  14      132.07      152.26     42.08 o 
   8   9  14        5.09       43.09     40.88 o 
   9   9  14      366.22      408.95     56.36 o 
   0  10  14       19.73       55.22     57.44 o 
   1  10  14        1.43        8.80     38.40 o 
   2  10  14        6.29       48.92     38.94 o 
   3  10  14      262.00      229.51     91.69 o 
   4  10  14       49.62      -37.07     37.07 o 
   5  10  14      204.72      195.94     45.45 o 
   6  10  14       45.06       29.12     42.26 o 
   7  10  14       11.95       69.65     41.02 o 
   1  11  14       71.11      109.33     50.04 o 
   2  11  14       21.80       42.37     41.82 o 
   3  11  14      909.39      818.73     73.18 o 
   4  11  14       94.06       89.04     47.37 o 
   5  11  14      761.94      892.03     77.04 o 
   6  11  14      109.83      104.97     64.02 o 
   0  12  14      312.22      634.84    123.53 o 
   1  12  14      245.89      411.96     66.12 o 
   2  12  14      279.52      259.68     62.25 o 
   3  12  14      539.02      727.87     73.32 o 
   1   1  15     5517.62     5255.12    103.32 o 
   2   1  15      305.07      315.14     29.06 o 
   3   1  15     1182.23     1176.75     57.44 o 
   4   1  15     1353.51     1366.20     60.69 o 
   5   1  15      541.69      586.42     44.47 o 
   6   1  15     1277.19     1224.67     63.59 o 
   7   1  15       22.53       11.35     28.84 o 
   8   1  15      239.35      216.25     40.48 o 
   9   1  15      137.69      200.37     41.57 o 
  10   1  15      696.52      723.94     62.45 o 
  11   1  15        4.07        1.94     37.71 o 
  12   1  15      155.94      159.87     50.30 o 
   0   2  15     2240.17     2160.14    103.76 o 
   1   2  15       21.68       14.35     19.07 o 
   2   2  15      867.93      885.89     43.72 o 
   3   2  15       28.85       51.11     22.73 o 
   4   2  15       25.62       40.74     24.16 o 
   5   2  15      284.65      303.38     35.52 o 
   6   2  15      229.85      243.92     35.69 o 
   7   2  15       49.35       44.81     31.19 o 
   8   2  15      415.37      548.14     50.47 o 
   9   2  15      368.86      335.13     46.21 o 
  10   2  15      145.06      132.72     39.63 o 
  11   2  15       27.86       47.16     41.58 o 
  12   2  15      109.00      178.18     47.91 o 
   1   3  15     2420.42     2360.59     69.47 o 
   2   3  15     1391.53     1386.93     54.22 o 
   3   3  15      811.26      803.99     44.96 o 
   4   3  15       81.72       53.61     27.12 o 
   5   3  15        0.92       57.50     26.51 o 
   6   3  15        0.21        9.44     25.59 o 
   7   3  15      844.40      923.38     58.34 o 
   8   3  15        8.11       32.45     31.78 o 
   9   3  15      885.17     1015.72     67.43 o 
  10   3  15      212.34      246.43     46.13 o 
  11   3  15      407.00      433.17     53.86 o 
   0   4  15      318.12      418.23     46.97 o 
   1   4  15       15.01       78.61     22.26 o 
   2   4  15      220.59      222.49     28.82 o 
   3   4  15      310.09      293.99     33.61 o 
   4   4  15     1023.85      857.65     52.47 o 
   5   4  15       14.63      -21.73     25.25 o 
   6   4  15      658.06      645.52     49.18 o 
   7   4  15       26.43      -21.71     27.99 o 
   8   4  15     1170.74     1212.90     67.65 o 
   9   4  15       17.27       35.22     35.04 o 
  10   4  15      246.94      201.72     44.88 o 
  11   4  15        7.15       16.92     39.97 o 
   1   5  15      128.32      109.39     23.57 o 
   2   5  15     1310.33     1349.78     57.37 o 
   3   5  15       30.23       41.95     25.68 o 
   4   5  15      556.02      594.82     43.65 o 
   5   5  15      123.55      136.75     34.85 o 
   6   5  15        4.99       11.66     28.63 o 
   7   5  15     2469.90     2447.05     93.05 o 
   8   5  15       16.66       50.20     33.44 o 
   9   5  15     1123.67     1225.34     74.89 o 
  10   5  15      105.76       99.79     40.08 o 
  11   5  15      125.38      102.97     44.11 o 
   0   6  15        1.96      -20.69     33.60 o 
   1   6  15      190.83      177.30     28.96 o 
   2   6  15      507.81      538.78     41.60 o 
   3   6  15       72.50       73.92     28.23 o 
   4   6  15      249.51      277.20     34.80 o 
   5   6  15      140.11      123.33     32.93 o 
   6   6  15       11.46      -20.90     27.42 o 
   7   6  15        1.92        0.80     29.56 o 
   8   6  15        2.17       10.49     31.94 o 
   9   6  15      461.65      501.94     56.76 o 
  10   6  15      120.22       91.85     47.88 o 
   1   7  15       94.65      135.86     28.27 o 
   2   7  15      116.83      114.75     28.05 o 
   3   7  15      457.84      489.61     47.99 o 
   4   7  15      316.84      277.90     42.87 o 
   5   7  15     1617.76     1795.72     82.99 o 
   6   7  15      348.84      348.60     46.41 o 
   7   7  15     1332.07     1383.17     74.81 o 
   8   7  15       65.26       69.31     36.76 o 
   9   7  15     1589.96     1654.37     94.46 o 
   0   8  15       49.97       67.40     41.30 o 
   1   8  15        8.30        4.85     25.75 o 
   2   8  15      108.79      134.32     31.12 o 
   3   8  15        0.72      -13.13     27.02 o 
   4   8  15      164.53      213.84     35.27 o 
   5   8  15        5.53       13.45     31.10 o 
   6   8  15      183.11      225.50     40.05 o 
   7   8  15      115.81      107.82     48.85 o 
   8   8  15       34.89       47.02     39.29 o 
   1   9  15      198.07      203.67     36.26 o 
   2   9  15       33.58       17.31     33.11 o 
   3   9  15      649.64      715.06     72.83 o 
   4   9  15      160.49      220.98     47.04 o 
   5   9  15      935.42      985.99     86.63 o 
   6   9  15      377.40      341.45     75.78 o 
   7   9  15      575.74      561.18     60.57 o 
   0  10  15      375.71      498.37    103.49 o 
   1  10  15       69.81       12.54     44.77 o 
   2  10  15      584.20      791.03     72.73 o 
   3  10  15       16.76       41.36     55.83 o 
   4  10  15      690.38      710.33     63.57 o 
   5  10  15       50.49       60.23     57.95 o 
   6  10  15      443.23      431.40     60.51 o 
   1  11  15      246.21      129.24     52.44 o 
   2  11  15      368.88      390.86     64.05 o 
   3  11  15       51.36       87.66     50.15 o 
   0   0  16    11565.85    11850.86    357.67 o 
   1   0  16      157.78      196.38     37.78 o 
   2   0  16     3648.88     3583.27    119.00 o 
   3   0  16      596.58      623.40     67.93 o 
   4   0  16       57.11       70.75     36.48 o 
   5   0  16      230.02      216.76     47.08 o 
   6   0  16      304.65      300.02     58.46 o 
   7   0  16      151.27      138.00     52.73 o 
   8   0  16      986.82      994.29     97.12 o 
   9   0  16       75.93       31.58     53.22 o 
  10   0  16       44.08       34.20     55.23 o 
  11   0  16       85.16      157.37     69.07 o 
   1   1  16      268.15      345.63     36.15 o 
   2   1  16        3.22       30.35     22.57 o 
   3   1  16       40.19       49.15     25.62 o 
   4   1  16       59.04       38.04     25.58 o 
   5   1  16      130.14       94.76     29.60 o 
   6   1  16       26.11      -27.69     27.69 o 
   7   1  16      603.12      609.23     54.81 o 
   8   1  16       42.75       58.52     34.36 o 
   9   1  16      307.68      315.29     48.62 o 
  10   1  16      258.77      243.62     47.25 o 
  11   1  16       84.79       42.30     44.24 o 
   0   2  16     3863.94     3745.26    133.74 o 
   1   2  16        5.27       39.56     22.02 o 
   2   2  16     2336.78     2303.34     75.53 o 
   3   2  16        5.98       34.70     26.73 o 
   4   2  16       94.54      106.88     30.13 o 
   5   2  16       35.67       38.31     29.12 o 
   6   2  16       46.23       98.39     31.28 o 
   7   2  16      260.91      226.54     40.34 o 
   8   2  16        2.25       -6.93     31.27 o 
   9   2  16       33.66        4.49     35.44 o 
  10   2  16       79.52       69.01     39.18 o 
   1   3  16     1349.02     1448.42     57.28 o 
   2   3  16       96.96      103.94     27.78 o 
   3   3  16      877.94      967.37     50.65 o 
   4   3  16        0.59      -19.52     25.96 o 
   5   3  16      992.73     1028.95     61.25 o 
   6   3  16       11.20       13.55     30.12 o 
   7   3  16      906.85      892.04     58.57 o 
   8   3  16      204.42      207.77     43.17 o 
   9   3  16      502.68      613.27     57.52 o 
  10   3  16        1.85       43.58     37.93 o 
   0   4  16       71.47       45.23     31.87 o 
   1   4  16      373.29      391.41     33.66 o 
   2   4  16      175.49      184.36     29.77 o 
   3   4  16       88.23       99.45     29.70 o 
   4   4  16       76.28      127.04     31.91 o 
   5   4  16       88.19       69.52     32.05 o 
   6   4  16     1644.17     1777.57     80.61 o 
   7   4  16       55.91       16.31     31.37 o 
   8   4  16     1493.97     1604.15     85.09 o 
   9   4  16       87.29      111.64     40.16 o 
  10   4  16       23.07       43.93     39.14 o 
   1   5  16       55.93       14.94     22.89 o 
   2   5  16        0.18        0.10     23.93 o 
   3   5  16      702.99      659.37     48.63 o 
   4   5  16       22.13       67.09     29.99 o 
   5   5  16      661.65      716.72     51.74 o 
   6   5  16      197.40      261.65     39.53 o 
   7   5  16       23.67       70.11     35.63 o 
   8   5  16       11.66        5.22     33.48 o 
   9   5  16       64.13       38.64     39.06 o 
   0   6  16      657.91      632.41     57.33 o 
   1   6  16        0.05        8.19     25.54 o 
   2   6  16      360.87      432.19     40.25 o 
   3   6  16        2.22      -25.05     25.05 o 
   4   6  16      472.39      480.83     45.18 o 
   5   6  16       81.75       51.41     32.57 o 
   6   6  16     1464.92     1623.83     97.46 o 
   7   6  16       18.81       15.57     32.62 o 
   8   6  16     1065.26     1220.99     77.16 o 
   9   6  16       40.07       67.87     42.30 o 
   1   7  16      164.52      190.17     32.23 o 
   2   7  16       73.54       69.31     29.54 o 
   3   7  16       45.45       83.63     30.92 o 
   4   7  16       39.17       78.24     32.16 o 
   5   7  16       65.32       44.75     32.99 o 
   6   7  16       98.86      156.11     36.18 o 
   7   7  16      320.83      240.54     42.88 o 
   8   7  16       51.58       61.69     37.98 o 
   0   8  16      356.97      379.55     56.97 o 
   1   8  16       47.78       67.56     30.68 o 
   2   8  16       54.11       35.30     30.93 o 
   3   8  16        5.18        1.35     30.54 o 
   4   8  16     1597.77     1724.53     85.53 o 
   5   8  16        6.90       55.51     35.36 o 
   6   8  16      884.40      893.69     65.64 o 
   7   8  16      111.76      175.23     52.27 o 
   1   9  16      506.66      679.41     68.85 o 
   2   9  16       91.78       64.52     35.00 o 
   3   9  16      871.47     1007.57     67.22 o 
   4   9  16        0.32       31.31     38.09 o 
   5   9  16      443.64      433.04     57.09 o 
   0  10  16      253.21      416.98    103.33 o 
   1  10  16       54.74       57.52     76.99 o 
   2  10  16       41.54      102.62     49.92 o 
   1   1  17     1519.60     1619.06     65.48 o 
   2   1  17      573.95      611.72     45.19 o 
   3   1  17      147.77      157.76     31.60 o 
   4   1  17      518.04      460.00     44.90 o 
   5   1  17       58.38       71.46     30.91 o 
   6   1  17      513.07      612.80     59.47 o 
   7   1  17      520.19      568.03     54.30 o 
   8   1  17       27.63       41.37     37.81 o 
   9   1  17      264.43      257.47     49.53 o 
   0   2  17     1537.00     1699.53     89.94 o 
   1   2  17       63.83       62.52     24.76 o 
   2   2  17      131.69      172.68     30.01 o 
   3   2  17       93.04      124.44     32.42 o 
   4   2  17       42.54       37.03     29.72 o 
   5   2  17       26.78        2.51     29.79 o 
   6   2  17      990.31      955.66     70.73 o 
   7   2  17        0.12       -6.37     33.02 o 
   8   2  17     1264.27     1358.97     81.38 o 
   9   2  17      317.74      336.49     49.64 o 
   1   3  17        3.05       19.36     24.82 o 
   2   3  17       51.06       71.05     29.13 o 
   3   3  17      240.30      222.62     39.67 o 
   4   3  17      300.51      364.67     41.45 o 
   5   3  17       51.02       59.26     36.84 o 
   6   3  17      278.96      282.68     40.04 o 
   7   3  17      251.98      223.67     43.69 o 
   8   3  17       10.17      -21.03     36.33 o 
   9   3  17        0.37       -0.27     39.24 o 
   0   4  17      110.33       65.23     36.65 o 
   1   4  17      116.68      141.64     29.28 o 
   2   4  17      491.98      530.71     43.05 o 
   3   4  17      204.60      197.40     38.13 o 
   4   4  17      518.28      508.61     47.28 o 
   5   4  17        2.82       33.47     31.54 o 
   6   4  17     1257.89     1250.42     70.51 o 
   7   4  17        2.98       -6.43     32.62 o 
   8   4  17      584.74      700.88     63.93 o 
   1   5  17      536.46      562.81     45.88 o 
   2   5  17     1202.29     1110.87     63.13 o 
   3   5  17        9.93      -11.02     30.51 o 
   4   5  17      693.33      743.07     54.76 o 
   5   5  17      160.28      107.03     34.75 o 
   6   5  17      260.50      364.35     45.52 o 
   7   5  17      585.09      628.50     64.30 o 
   8   5  17       26.25       39.86     41.06 o 
   0   6  17        0.61      -35.84     36.58 o 
   1   6  17       36.28       12.68     28.36 o 
   2   6  17      164.37      124.64     31.93 o 
   3   6  17        0.48        0.98     31.09 o 
   4   6  17      747.33      772.05     55.25 o 
   5   6  17      193.21      231.04     39.50 o 
   6   6  17       11.86      -31.12     32.78 o 
   7   6  17        3.44       15.80     35.31 o 
   1   7  17       11.53       35.32     30.57 o 
   2   7  17      554.58      418.50     59.21 o 
   3   7  17      832.47      738.62     51.89 o 
   4   7  17      194.28      160.66     37.56 o 
   5   7  17     1066.34     1074.94     75.56 o 
   6   7  17      102.54      120.73     53.51 o 
   0   8  17       84.78      148.83     53.74 o 
   1   8  17        6.71       17.10     34.78 o 
   2   8  17       37.64       16.18     32.64 o 
   3   8  17       65.40      122.45     35.25 o 
   4   8  17      123.89      161.86     39.86 o 
   1   9  17       16.59       13.41     45.16 o 
   0   0  18      988.87     1135.65    109.95 o 
   1   0  18      240.50      238.06     49.81 o 
   2   0  18      200.13      125.48     45.77 o 
   3   0  18      242.73      199.01     66.11 o 
   4   0  18       47.64       57.21     47.45 o 
   5   0  18      368.54      431.50     71.26 o 
   6   0  18      359.82      518.59     80.09 o 
   7   0  18       31.14       12.91     51.31 o 
   1   1  18      427.95      522.13     50.43 o 
   2   1  18       46.27       42.74     28.71 o 
   3   1  18       22.07       70.97     29.01 o 
   4   1  18       29.44       67.47     31.89 o 
   5   1  18        1.22       33.48     35.03 o 
   6   1  18        2.55        8.03     38.17 o 
   7   1  18      438.32      472.69     52.87 o 
   0   2  18        4.75       43.56     37.12 o 
   1   2  18        5.02       -7.60     25.93 o 
   2   2  18       34.64       22.42     29.87 o 
   3   2  18      882.09      980.31     61.20 o 
   4   2  18      247.56      299.97     41.86 o 
   5   2  18      664.20      734.35     58.72 o 
   6   2  18      200.04      167.15     41.04 o 
   7   2  18       42.79       86.94     40.55 o 
   1   3  18     1452.74     1459.98     65.51 o 
   2   3  18        0.04       17.68     30.60 o 
   3   3  18       29.03       60.61     31.91 o 
   4   3  18        0.25      -26.21     30.43 o 
   5   3  18      127.61      103.22     35.91 o 
   6   3  18       12.46       10.46     36.68 o 
   7   3  18      933.08      997.24     73.59 o 
   0   4  18      351.79      343.76     82.85 o 
   1   4  18       74.41       82.44     29.56 o 
   2   4  18       22.19       31.58     31.33 o 
   3   4  18      919.85      962.15     61.48 o 
   4   4  18      131.94      179.19     36.97 o 
   5   4  18      741.83      732.93     56.64 o 
   6   4  18        0.35      -13.27     34.96 o 
   1   5  18      358.71      412.92     42.54 o 
   2   5  18       17.59       23.29     31.58 o 
   3   5  18      906.32      926.60     60.60 o 
   4   5  18        5.50       33.35     34.79 o 
   5   5  18      408.68      377.71     67.84 o 
   0   6  18      124.95      115.82     59.66 o 
   1   6  18      322.71      352.60     41.55 o 
   2   6  18      361.20      434.58     56.09 o 
   3   6  18      864.55      848.14     59.84 o 
   4   6  18      275.30      264.35     43.14 o 
   1   7  18       24.49      -20.59     34.71 o 
   2   7  18      111.95       93.59     36.84 o 
   1   1  19      106.84      143.62     33.12 o 
   2   1  19      203.95      219.58     40.02 o 
   3   1  19       35.23       52.16     33.90 o 
   4   1  19       52.23       39.30     38.13 o 
   5   1  19      590.61      659.77     62.37 o 
   0   2  19      750.39      917.89     85.37 o 
   1   2  19      182.89      179.19     36.72 o 
   2   2  19      476.49      412.33     46.22 o 
   3   2  19       44.76       62.58     33.70 o 
   4   2  19       44.86       53.79     34.64 o 
   5   2  19      149.52      148.42     43.55 o 
   1   3  19      520.51      612.83     49.64 o 
   2   3  19       50.26       89.98     34.83 o 
   3   3  19      167.72      115.19     37.10 o 
   4   3  19      100.50       96.57     37.84 o 
   0   4  19     1371.32     1534.34    103.56 o 
   1   4  19        0.20       53.89     34.36 o 
   2   4  19      532.75      566.75     51.69 o 
   3   4  19        4.78       -3.01     34.95 o 
   1   5  19      918.66     1133.82     69.05 o 
                                                 
